# Supplementary material for: Identification and validation of a copper homeostasis-related gene signature for the predicting prognosis of breast cancer patients via integrated bioinformatics analysis
Source: Sci Rep. 2024 Feb 7;14:3141. doi: 10.1038/s41598-024-53560-9 (PMC10850146; doi:10.1038/s41598-024-53560-9)
Supplement: Supplementary file 10 — Supplementary Information 10. [file 41598_2024_53560_MOESM10_ESM.xlsx]

## Sheet: supplement table 1
Supplementary Table 1. Correlations between chmRNA and ChrlncRNA
	ChmRNA	ChrlncRNA	cor	pvalue	Regulation
cor	P2RX4	CYB561D2	0.45248	1.82e-61	postive
cor1	PDHB	CYB561D2	0.479756	6.36e-70	postive
cor2	PRNP	CYB561D2	-0.42886	9.76e-55	negative
cor3	ATOX1	CYB561D2	0.410848	5.93e-50	postive
cor4	APC	DLEU2L	0.424184	1.82e-53	postive
cor5	SPATA5	DLEU2L	0.406638	7.07e-49	postive
cor6	OR5AR1	DLEU2L	0.446844	8.22e-60	postive
cor7	MTF1	PINK1-AS	0.430339	3.83e-55	postive
cor8	PRNP	SPART-AS1	0.401013	1.84e-47	postive
cor9	COG2	LINC00467	0.600249	4.52e-118	postive
cor10	SNCA	TPT1-AS1	0.4962	2.1e-75	postive
cor11	FOXO1	TPT1-AS1	0.413171	1.49e-50	postive
cor12	PRNP	TPT1-AS1	0.534202	2.8e-89	postive
cor13	LCAT	TPT1-AS1	0.489164	5.06e-73	postive
cor14	AQP1	TPT1-AS1	0.428102	1.57e-54	postive
cor15	IL1A	MIR31HG	0.505405	1.32e-78	postive
cor16	PRNP	MIR31HG	0.414079	8.64e-51	postive
cor17	LOX	DIRC1	0.461358	3.91e-64	postive
cor18	CUTC	MIR1-1HG	0.727815	5.45e-198	postive
cor19	LOX	LINC01561	0.453555	8.75e-62	postive
cor20	LOXL1	LINC01561	0.509066	6.6e-80	postive
cor21	LOXL2	LINC01561	0.512902	2.75e-81	postive
cor22	XIAP	CASC2	0.423665	2.51e-53	postive
cor23	COG2	CASC2	0.441298	3.25e-58	postive
cor24	SP1	CASC2	0.430454	3.56e-55	postive
cor25	AOC3	TENM3-AS1	0.560652	4.92e-100	postive
cor26	FOXO1	TENM3-AS1	0.451387	3.84e-61	postive
cor27	FOXO1	IL6-AS1	0.452447	1.87e-61	postive
cor28	AQP1	IL6-AS1	0.546256	4.63e-94	postive
cor29	LIAS	EIF3J-DT	0.582949	6.94e-110	postive
cor30	BECN1	EIF3J-DT	0.423401	2.95e-53	postive
cor31	LIPT1	ACTA2-AS1	0.432906	7.48e-56	postive
cor32	SNCA	ACTA2-AS1	0.501446	3.23e-77	postive
cor33	FOXO1	ACTA2-AS1	0.446588	9.76e-60	postive
cor34	PRNP	ACTA2-AS1	0.519937	7.29e-84	postive
cor35	JUN	ACTA2-AS1	0.438939	1.52e-57	postive
cor36	LCAT	ACTA2-AS1	0.485187	1.06e-71	postive
cor37	AQP1	ACTA2-AS1	0.446334	1.16e-59	postive
cor38	NFE2L2	WDFY3-AS2	0.450035	9.6e-61	postive
cor39	LIAS	WDFY3-AS2	0.52375	2.76e-85	postive
cor40	AOC3	WDFY3-AS2	0.521126	2.64e-84	postive
cor41	APC	WDFY3-AS2	0.471502	2.78e-67	postive
cor42	LIPT1	WDFY3-AS2	0.442155	1.85e-58	postive
cor43	SNCA	WDFY3-AS2	0.474826	2.45e-68	postive
cor44	FOXO1	WDFY3-AS2	0.615185	1.49e-125	postive
cor45	ATP7A	WDFY3-AS2	0.415424	3.85e-51	postive
cor46	MMGT1	WDFY3-AS2	0.42876	1.04e-54	postive
cor47	PTEN	WDFY3-AS2	0.559989	9.42e-100	postive
cor48	F8	WDFY3-AS2	0.529336	2.11e-87	postive
cor49	SP1	WDFY3-AS2	0.430898	2.69e-55	postive
cor50	BACE1	WDFY3-AS2	0.477734	2.86e-69	postive
cor51	AQP1	WDFY3-AS2	0.53748	1.47e-90	postive
cor52	HSF1	LINC02878	0.446419	1.09e-59	postive
cor53	PARK7	TP53TG1	0.412817	1.84e-50	postive
cor54	SOD3	MIR22HG	0.524418	1.55e-85	postive
cor55	AOC3	MIR22HG	0.694091	8.96e-173	postive
cor56	AOC2	MIR22HG	0.563046	4.68e-101	postive
cor57	SNCA	MIR22HG	0.521053	2.81e-84	postive
cor58	FOXO1	MIR22HG	0.723013	3.59e-194	postive
cor59	PTEN	MIR22HG	0.408589	2.25e-49	postive
cor60	PRNP	MIR22HG	0.417686	9.8e-52	postive
cor61	F8	MIR22HG	0.478183	2.05e-69	postive
cor62	LCAT	MIR22HG	0.450192	8.63e-61	postive
cor63	AQP1	MIR22HG	0.58727	6.97e-112	postive
cor64	XIAP	LINC00265	0.42482	1.22e-53	postive
cor65	COX19	RNF216P1	0.443604	7.11e-59	postive
cor66	XIAP	CTBP1-DT	0.405915	1.08e-48	postive
cor67	BECN1	CTBP1-DT	0.450848	5.53e-61	postive
cor68	XAF1	IRF1-AS1	0.556556	2.64e-98	postive
cor69	CDKN2A	SNHG12	0.4272	2.77e-54	postive
cor70	OR5AR1	SSBP3-AS1	0.405261	1.58e-48	postive
cor71	OR5AR1	FAM78B-AS1	0.445924	1.52e-59	postive
cor72	ATP5F1D	ARRDC1-AS1	0.409145	1.62e-49	postive
cor73	IL1A	FAM83A-AS1	0.643328	8.52e-141	postive
cor74	HEPHL1	FAM83A-AS1	0.53929	2.84e-91	postive
cor75	SOD3	LINC02716	0.480309	4.2e-70	postive
cor76	AOC3	LINC02716	0.444065	5.24e-59	postive
cor77	AOC2	LINC02716	0.421364	1.04e-52	postive
cor78	COG2	C1orf220	0.41383	1e-50	postive
cor79	SPATA5	ZNF337-AS1	0.406295	8.65e-49	postive
cor80	SOD3	LIPE-AS1	0.462049	2.4e-64	postive
cor81	AOC3	LIPE-AS1	0.662461	4.11e-152	postive
cor82	AOC2	LIPE-AS1	0.437554	3.75e-57	postive
cor83	FOXO1	LIPE-AS1	0.426272	4.95e-54	postive
cor84	AQP1	LIPE-AS1	0.409923	1.03e-49	postive
cor85	XIAP	PAXIP1-AS2	0.52745	1.1e-86	postive
cor86	LIAS	PAXIP1-AS2	0.483431	4.02e-71	postive
cor87	BECN1	PAXIP1-AS2	0.4018	1.17e-47	postive
cor88	APC	PAXIP1-AS2	0.561422	2.31e-100	postive
cor89	LIPT1	PAXIP1-AS2	0.437057	5.18e-57	postive
cor90	FOXO1	PAXIP1-AS2	0.444505	3.91e-59	postive
cor91	ATP7A	PAXIP1-AS2	0.544563	2.23e-93	postive
cor92	PTEN	PAXIP1-AS2	0.490016	2.62e-73	postive
cor93	SP1	PAXIP1-AS2	0.625938	3.42e-131	postive
cor94	BACE1	PAXIP1-AS2	0.409163	1.61e-49	postive
cor95	MTF1	PAXIP1-AS2	0.468558	2.34e-66	postive
cor96	FOXO1	HLA-F-AS1	0.406947	5.9e-49	postive
cor97	PRNP	HLA-F-AS1	0.488887	6.26e-73	postive
cor98	LCAT	HLA-F-AS1	0.464964	3.05e-65	postive
cor99	SCO1	ALOX12-AS1	0.457866	4.48e-63	postive
cor100	ATP6AP1	MIR99AHG	-0.401063	1.79e-47	negative
cor101	SOD3	MIR99AHG	0.444823	3.17e-59	postive
cor102	AOC3	MIR99AHG	0.53031	8.92e-88	postive
cor103	AOC2	MIR99AHG	0.40057	2.37e-47	postive
cor104	ARF1	MIR99AHG	-0.411909	3.16e-50	negative
cor105	SNCA	MIR99AHG	0.534276	2.62e-89	postive
cor106	FOXO1	MIR99AHG	0.676861	3.38e-161	postive
cor107	PTEN	MIR99AHG	0.406863	6.2e-49	postive
cor108	PRNP	MIR99AHG	0.542078	2.21e-92	postive
cor109	F8	MIR99AHG	0.419031	4.32e-52	postive
cor110	LCAT	MIR99AHG	0.45969	1.26e-63	postive
cor111	AQP1	MIR99AHG	0.581117	4.78e-109	postive
cor112	LCAT	ARHGAP27P1-BPTFP1-KPNA2P3	0.427379	2.48e-54	postive
cor113	SOD3	RNU6ATAC35P	0.560166	7.92e-100	postive
cor114	AOC3	RNU6ATAC35P	0.781413	5.34e-247	postive
cor115	AOC2	RNU6ATAC35P	0.498815	2.65e-76	postive
cor116	FOXO1	RNU6ATAC35P	0.52112	2.65e-84	postive
cor117	F8	RNU6ATAC35P	0.406053	9.96e-49	postive
cor118	AQP1	RNU6ATAC35P	0.448288	3.12e-60	postive
cor119	LIPT1	PPP3CB-AS1	0.448931	2.02e-60	postive
cor120	SP1	PPP3CB-AS1	0.468854	1.89e-66	postive
cor121	ATP5F1D	HDAC4-AS1	0.411093	5.13e-50	postive
cor122	LOXL2	LINC01615	0.426912	3.32e-54	postive
cor123	LIAS	CCDC18-AS1	0.451165	4.46e-61	postive
cor124	LIPT1	CCDC18-AS1	0.407073	5.49e-49	postive
cor125	LIAS	EPB41L4A-AS1	0.53748	1.47e-90	postive
cor126	LIPT1	EPB41L4A-AS1	0.408025	3.14e-49	postive
cor127	SNCA	EPB41L4A-AS1	0.406671	6.94e-49	postive
cor128	LIAS	SNHG14	0.404862	1.99e-48	postive
cor129	APC	SNHG14	0.440166	6.84e-58	postive
cor130	SNAI3	LINC01857	0.634979	4.15e-136	postive
cor131	SOD3	CHL1-AS2	0.438235	2.41e-57	postive
cor132	AOC3	CHL1-AS2	0.435682	1.26e-56	postive
cor133	SNCA	CHL1-AS2	0.543275	7.35e-93	postive
cor134	FOXO1	CHL1-AS2	0.531512	3.08e-88	postive
cor135	PRNP	CHL1-AS2	0.425987	5.91e-54	postive
cor136	LCAT	CHL1-AS2	0.40635	8.37e-49	postive
cor137	AQP1	CHL1-AS2	0.555693	6.06e-98	postive
cor138	BECN1	PRKAR2A-AS1	0.441165	3.55e-58	postive
cor139	SUMF1	PRKAR2A-AS1	0.436398	7.94e-57	postive
cor140	PDHB	PRKAR2A-AS1	0.499305	1.79e-76	postive
cor141	AOC3	LAMC1-AS1	0.426215	5.13e-54	postive
cor142	APC	LAMC1-AS1	0.418713	5.25e-52	postive
cor143	FOXO1	LAMC1-AS1	0.526447	2.65e-86	postive
cor144	SP1	HEXIM2-AS1	0.423151	3.44e-53	postive
cor145	LCAT	SH3BP5-AS1	0.488989	5.79e-73	postive
cor146	PRNP	RASAL2-AS1	0.447913	4.01e-60	postive
cor147	CCDC22	MRPL20-AS1	0.403324	4.86e-48	postive
cor148	PARK7	MRPL20-AS1	0.515841	2.35e-82	postive
cor149	SOD3	PGM5-AS1	0.446463	1.06e-59	postive
cor150	AOC3	PGM5-AS1	0.531192	4.09e-88	postive
cor151	FOXO1	PGM5-AS1	0.4925	3.82e-74	postive
cor152	AQP1	PGM5-AS1	0.517577	5.42e-83	postive
cor153	AOC3	LINC01058	0.56581	3.02e-102	postive
cor154	FOXO1	LINC01058	0.612659	2.94e-124	postive
cor155	PTEN	LINC01058	0.411668	3.64e-50	postive
cor156	F8	LINC01058	0.466663	9.09e-66	postive
cor157	AQP1	LINC01058	0.483556	3.66e-71	postive
cor158	COG2	TAF1A-AS1	0.523318	4e-85	postive
cor159	AOC3	SFTA1P	0.492039	5.46e-74	postive
cor160	FOXO1	LINC01504	0.40676	6.59e-49	postive
cor161	COA6	LINC01703	0.411276	4.6e-50	postive
cor162	SOD3	CADM3-AS1	0.4909	1.32e-73	postive
cor163	AOC3	CADM3-AS1	0.568834	1.46e-103	postive
cor164	LIPT1	CADM3-AS1	0.407181	5.15e-49	postive
cor165	SNCA	CADM3-AS1	0.566264	1.92e-102	postive
cor166	FOXO1	CADM3-AS1	0.668362	8.98e-156	postive
cor167	PRNP	CADM3-AS1	0.414264	7.72e-51	postive
cor168	JUN	CADM3-AS1	0.435893	1.1e-56	postive
cor169	F8	CADM3-AS1	0.470455	5.94e-67	postive
cor170	LCAT	CADM3-AS1	0.540229	1.2e-91	postive
cor171	AQP1	CADM3-AS1	0.748343	2.76e-215	postive
cor172	LOX	PTPRD-AS1	0.477307	3.93e-69	postive
cor173	SOD3	PDE9A-AS1	0.561187	2.91e-100	postive
cor174	AOC3	PDE9A-AS1	0.678845	1.72e-162	postive
cor175	AOC2	PDE9A-AS1	0.451863	2.78e-61	postive
cor176	FOXO1	PDE9A-AS1	0.595429	9.69e-116	postive
cor177	F8	PDE9A-AS1	0.423343	3.06e-53	postive
cor178	AQP1	PDE9A-AS1	0.655224	9.81e-148	postive
cor179	GSK3B	FGD5-AS1	0.440396	5.88e-58	postive
cor180	XIAP	FGD5-AS1	0.430748	2.96e-55	postive
cor181	APC	FGD5-AS1	0.491274	9.89e-74	postive
cor182	SP1	FGD5-AS1	0.481437	1.81e-70	postive
cor183	DBH	DBH-AS1	0.433286	5.87e-56	postive
cor184	SNAI3	DBH-AS1	0.513005	2.53e-81	postive
cor185	SNAI3	MIAT	0.51058	1.89e-80	postive
cor186	APC	TRAM2-AS1	0.411577	3.84e-50	postive
cor187	SP1	TRAM2-AS1	0.41916	4e-52	postive
cor188	SOD3	S1PR1-DT	0.54086	6.76e-92	postive
cor189	AOC3	S1PR1-DT	0.679998	3.03e-163	postive
cor190	AOC2	S1PR1-DT	0.493587	1.63e-74	postive
cor191	SNCA	S1PR1-DT	0.503527	6.05e-78	postive
cor192	FOXO1	S1PR1-DT	0.704232	5.58e-180	postive
cor193	JUN	S1PR1-DT	0.430418	3.64e-55	postive
cor194	F8	S1PR1-DT	0.47736	3.78e-69	postive
cor195	LCAT	S1PR1-DT	0.426413	4.53e-54	postive
cor196	AQP1	S1PR1-DT	0.741361	3.23e-209	postive
cor197	XAF1	NRIR	0.733631	1e-202	postive
cor198	XAF1	LINC02528	0.467912	3.72e-66	postive
cor199	LIPT1	LINC02660	0.452143	2.3e-61	postive
cor200	SNCA	LINC02660	0.669466	1.82e-156	postive
cor201	FOXO1	LINC02660	0.521895	1.36e-84	postive
cor202	PRNP	LINC02660	0.558211	5.32e-99	postive
cor203	JUN	LINC02660	0.409892	1.04e-49	postive
cor204	LCAT	LINC02660	0.401826	1.15e-47	postive
cor205	AQP1	LINC02660	0.549441	2.34e-95	postive
cor206	SOD3	KCNIP2-AS1	0.47494	2.25e-68	postive
cor207	AOC3	KCNIP2-AS1	0.766222	8.89e-232	postive
cor208	AOC2	KCNIP2-AS1	0.529018	2.79e-87	postive
cor209	FOXO1	KCNIP2-AS1	0.582371	1.28e-109	postive
cor210	F8	KCNIP2-AS1	0.450573	6.67e-61	postive
cor211	SPATA5	LINC01772	0.400319	2.73e-47	postive
cor212	SOD3	FGF13-AS1	0.539375	2.62e-91	postive
cor213	AOC3	FGF13-AS1	0.691533	5.28e-171	postive
cor214	AOC2	FGF13-AS1	0.483544	3.69e-71	postive
cor215	FOXO1	FGF13-AS1	0.591908	4.62e-114	postive
cor216	F8	FGF13-AS1	0.436549	7.19e-57	postive
cor217	AQP1	FGF13-AS1	0.54008	1.38e-91	postive
cor218	BECN1	BAIAP2-DT	0.50139	3.38e-77	postive
cor219	XIAP	SGMS1-AS1	0.471031	3.91e-67	postive
cor220	LIAS	SGMS1-AS1	0.429279	7.49e-55	postive
cor221	BECN1	SGMS1-AS1	0.443844	6.07e-59	postive
cor222	APC	SGMS1-AS1	0.479265	9.17e-70	postive
cor223	COG2	SGMS1-AS1	0.449097	1.81e-60	postive
cor224	LIPT1	SGMS1-AS1	0.435314	1.6e-56	postive
cor225	ATP7A	SGMS1-AS1	0.478496	1.63e-69	postive
cor226	PTEN	SGMS1-AS1	0.445289	2.32e-59	postive
cor227	SP1	SGMS1-AS1	0.534726	1.75e-89	postive
cor228	LIPT1	GAS1RR	0.421005	1.29e-52	postive
cor229	SNCA	GAS1RR	0.625827	3.92e-131	postive
cor230	FOXO1	GAS1RR	0.555393	8.09e-98	postive
cor231	PRNP	GAS1RR	0.655357	8.17e-148	postive
cor232	BACE1	GAS1RR	0.417787	9.22e-52	postive
cor233	LCAT	GAS1RR	0.460587	6.71e-64	postive
cor234	AQP1	GAS1RR	0.54828	6.96e-95	postive
cor235	GLS	SLC16A1-AS1	0.402417	8.2e-48	postive
cor236	AOC3	LINC00840	0.413966	9.24e-51	postive
cor237	FOXO1	LINC00840	0.486672	3.42e-72	postive
cor238	AQP1	LINC00840	0.54176	2.96e-92	postive
cor239	LIPT1	PPP1CB-DT	0.429884	5.11e-55	postive
cor240	SNCA	PPP1CB-DT	0.480301	4.23e-70	postive
cor241	PRNP	PPP1CB-DT	0.565993	2.52e-102	postive
cor242	AQP1	PPP1CB-DT	0.419295	3.68e-52	postive
cor243	GLS	NCKAP5-AS2	0.41594	2.82e-51	postive
cor244	OR5AR1	NCKAP5-AS2	0.408494	2.38e-49	postive
cor245	GLS	LINC00511	0.408905	1.87e-49	postive
cor246	CDKN2A	LINC00511	0.422994	3.8e-53	postive
cor247	SNAI3	ITGB2-AS1	0.667853	1.87e-155	postive
cor248	AOC3	LINC02798	0.425543	7.8e-54	postive
cor249	APC	COPS8-DT	0.416848	1.63e-51	postive
cor250	SOD3	LINC01985	0.486504	3.89e-72	postive
cor251	AOC3	LINC01985	0.510945	1.4e-80	postive
cor252	SNCA	LINC01985	0.584545	1.28e-110	postive
cor253	FOXO1	LINC01985	0.604022	6.36e-120	postive
cor254	PRNP	LINC01985	0.458484	2.91e-63	postive
cor255	JUN	LINC01985	0.425758	6.82e-54	postive
cor256	F8	LINC01985	0.447068	7.08e-60	postive
cor257	AQP1	LINC01985	0.680674	1.09e-163	postive
cor258	LIAS	RBM26-AS1	0.400173	2.97e-47	postive
cor259	SP1	RBM26-AS1	0.423376	3e-53	postive
cor260	SOD3	LINC01537	0.570225	3.59e-104	postive
cor261	AOC3	LINC01537	0.736878	2e-205	postive
cor262	AOC2	LINC01537	0.499876	1.14e-76	postive
cor263	SNCA	LINC01537	0.454022	6.35e-62	postive
cor264	FOXO1	LINC01537	0.668253	1.05e-155	postive
cor265	PTEN	LINC01537	0.446687	9.13e-60	postive
cor266	F8	LINC01537	0.517634	5.16e-83	postive
cor267	AQP1	LINC01537	0.624332	2.46e-130	postive
cor268	SNAI3	KIF1C-AS1	0.477117	4.52e-69	postive
cor269	OR5AR1	SPAG5-AS1	0.414935	5.16e-51	postive
cor270	SOD3	HSD11B1-AS1	0.697226	5.71e-175	postive
cor271	CUTC	HSD11B1-AS1	0.425681	7.16e-54	postive
cor272	AOC3	HSD11B1-AS1	0.905396	0	postive
cor273	AOC2	HSD11B1-AS1	0.607269	1.54e-121	postive
cor274	FOXO1	HSD11B1-AS1	0.642359	3.03e-140	postive
cor275	SNCG	HSD11B1-AS1	0.419535	3.18e-52	postive
cor276	F8	HSD11B1-AS1	0.495057	5.16e-75	postive
cor277	AQP1	HSD11B1-AS1	0.643479	6.99e-141	postive
cor278	LIPT1	INO80D-AS1	0.426912	3.32e-54	postive
cor279	LCAT	INO80D-AS1	0.430462	3.55e-55	postive
cor280	PRNP	EPHA2-AS1	0.488137	1.11e-72	postive
cor281	AOC3	LYPLAL1-DT	0.410919	5.68e-50	postive
cor282	FOXO1	LYPLAL1-DT	0.476259	8.53e-69	postive
cor283	AQP1	LYPLAL1-DT	0.4367	6.53e-57	postive
cor284	CDKN2A	MELTF-AS1	0.45397	6.58e-62	postive
cor285	AOC3	LINC01402	0.550767	6.68e-96	postive
cor286	AOC2	LINC01402	0.431236	2.17e-55	postive
cor287	FOXO1	LINC01402	0.542069	2.23e-92	postive
cor288	F8	LINC01402	0.429099	8.39e-55	postive
cor289	AQP1	LINC01402	0.46492	3.15e-65	postive
cor290	NFE2L2	HCG11	0.407495	4.28e-49	postive
cor291	SNCA	HCG11	0.460697	6.21e-64	postive
cor292	FOXO1	HCG11	0.534338	2.48e-89	postive
cor293	ADAM17	HCG11	0.407339	4.69e-49	postive
cor294	MMGT1	HCG11	0.534572	2.01e-89	postive
cor295	PRNP	HCG11	0.58929	7.92e-113	postive
cor296	ATOX1	HCG11	-0.425809	6.61e-54	negative
cor297	BACE1	HCG11	0.504517	2.71e-78	postive
cor298	AQP1	HCG11	0.479173	9.82e-70	postive
cor299	APC	XPC-AS1	0.416176	2.44e-51	postive
cor300	FOXO1	XPC-AS1	0.428096	1.58e-54	postive
cor301	SP1	XPC-AS1	0.410757	6.26e-50	postive
cor302	LCAT	XPC-AS1	0.449225	1.66e-60	postive
cor303	APC	CHMP3-AS1	0.470147	7.42e-67	postive
cor304	SPATA5	CHMP3-AS1	0.431384	1.97e-55	postive
cor305	SOD3	RRAGC-DT	0.566148	2.16e-102	postive
cor306	AOC3	RRAGC-DT	0.844693	0	postive
cor307	AOC2	RRAGC-DT	0.56542	4.45e-102	postive
cor308	FOXO1	RRAGC-DT	0.61443	3.65e-125	postive
cor309	PTEN	RRAGC-DT	0.411219	4.76e-50	postive
cor310	F8	RRAGC-DT	0.480769	2.98e-70	postive
cor311	AQP1	RRAGC-DT	0.477138	4.45e-69	postive
cor312	XIAP	DCAF8-DT	0.409816	1.09e-49	postive
cor313	APC	DCAF8-DT	0.488499	8.44e-73	postive
cor314	COG2	DCAF8-DT	0.45341	9.66e-62	postive
cor315	SP1	DCAF8-DT	0.485896	6.19e-72	postive
cor316	LOXL4	ROCR	0.472111	1.78e-67	postive
cor317	ATP6AP1	SNHG26	-0.419048	4.28e-52	negative
cor318	SNCA	SNHG26	0.511449	9.21e-81	postive
cor319	FOXO1	SNHG26	0.488384	9.22e-73	postive
cor320	PRNP	SNHG26	0.634846	4.92e-136	postive
cor321	MT1X	SNHG26	0.440844	4.39e-58	postive
cor322	LCAT	SNHG26	0.411695	3.59e-50	postive
cor323	AQP1	SNHG26	0.467951	3.61e-66	postive
cor324	OR5AR1	TTC3-AS1	0.44604	1.41e-59	postive
cor325	OR5AR1	LIMS1-AS1	0.43937	1.15e-57	postive
cor326	AOC3	LINC01128	0.471824	2.2e-67	postive
cor327	FOXO1	LINC01128	0.415307	4.13e-51	postive
cor328	HSF1	PCMTD1-DT	0.401452	1.43e-47	postive
cor329	BACE1	SEPTIN7-DT	0.408726	2.08e-49	postive
cor330	SNCA	LINC02607	0.458731	2.45e-63	postive
cor331	FOXO1	LINC02607	0.405395	1.46e-48	postive
cor332	PRNP	LINC02607	0.48779	1.45e-72	postive
cor333	AQP1	LINC02607	0.437385	4.19e-57	postive
cor334	FDX1	HECW2-AS1	0.60194	6.74e-119	postive
cor335	AQP2	HECW2-AS1	0.490942	1.28e-73	postive
cor336	SOD3	LINC02587	0.448471	2.76e-60	postive
cor337	AOC3	LINC02587	0.636112	9.78e-137	postive
cor338	AOC2	LINC02587	0.430502	3.46e-55	postive
cor339	FOXO1	LINC02587	0.517081	8.25e-83	postive
cor340	AQP1	LINC02587	0.430432	3.61e-55	postive
cor341	MAPT	FRMD3-AS1	0.403488	4.42e-48	postive
cor342	LCAT	AGBL5-IT1	0.464174	5.35e-65	postive
cor343	SP1	ANKRD10-IT1	0.453931	6.76e-62	postive
cor344	SNCB	LINC00242	0.430031	4.66e-55	postive
cor345	ADAM17	SNHG31	0.459907	1.08e-63	postive
cor346	SOD3	MBNL1-AS1	0.458089	3.83e-63	postive
cor347	AOC3	MBNL1-AS1	0.491261	9.99e-74	postive
cor348	FOXO1	MBNL1-AS1	0.46956	1.13e-66	postive
cor349	PRNP	MBNL1-AS1	0.422007	6.98e-53	postive
cor350	AQP1	MBNL1-AS1	0.448741	2.3e-60	postive
cor351	IL1A	MYOSLID	0.463876	6.61e-65	postive
cor352	PRNP	MYOSLID	0.51655	1.29e-82	postive
cor353	OR5AR1	PDC-AS1	0.532226	1.63e-88	postive
cor354	MOXD2P	PDC-AS1	0.408503	2.37e-49	postive
cor355	APC	XIST	0.475134	1.95e-68	postive
cor356	SPATA5	XIST	0.411193	4.83e-50	postive
cor357	SP1	XIST	0.400612	2.31e-47	postive
cor358	SOD3	EMX2OS	0.525198	7.86e-86	postive
cor359	AOC3	EMX2OS	0.713728	5.19e-187	postive
cor360	AOC2	EMX2OS	0.638029	8.36e-138	postive
cor361	SNCA	EMX2OS	0.45939	1.55e-63	postive
cor362	FOXO1	EMX2OS	0.700517	2.64e-177	postive
cor363	PTEN	EMX2OS	0.433461	5.25e-56	postive
cor364	F8	EMX2OS	0.469278	1.39e-66	postive
cor365	BACE1	EMX2OS	0.423129	3.49e-53	postive
cor366	AQP1	EMX2OS	0.532514	1.26e-88	postive
cor367	GLS	LARP4B-DT	0.459318	1.63e-63	postive
cor368	OR5AR1	LARP4B-DT	0.839368	1.15507607341225e-318	postive
cor369	MOXD2P	LARP4B-DT	0.595651	7.58e-116	postive
cor370	MOXD2P	ZBTB47-AS1	0.401836	1.15e-47	postive
cor371	AOC3	HOXB-AS1	0.573927	8.29e-106	postive
cor372	SNAI3	CEP250-AS1	0.614939	2e-125	postive
cor373	MAPT	ELOVL2-AS1	0.408827	1.96e-49	postive
cor374	SNCA	LINC02580	0.559435	1.62e-99	postive
cor375	FOXO1	LINC02580	0.56271	6.52e-101	postive
cor376	PRNP	LINC02580	0.58312	5.79e-110	postive
cor377	JUN	LINC02580	0.427904	1.78e-54	postive
cor378	MT1X	LINC02580	0.521167	2.55e-84	postive
cor379	LCAT	LINC02580	0.460556	6.86e-64	postive
cor380	AQP1	LINC02580	0.545939	6.21e-94	postive
cor381	LOX	LINC01614	0.562461	8.33e-101	postive
cor382	LOXL1	LINC01614	0.441816	2.31e-58	postive
cor383	LOXL2	LINC01614	0.598148	4.75e-117	postive
cor384	LIAS	KLF3-AS1	0.438978	1.49e-57	postive
cor385	LIPT1	KLF3-AS1	0.423596	2.61e-53	postive
cor386	SNCA	KLF3-AS1	0.417	1.49e-51	postive
cor387	LCAT	KLF3-AS1	0.448007	3.77e-60	postive
cor388	SOD3	LINC02884	0.672585	1.91e-158	postive
cor389	CUTC	LINC02884	0.440203	6.68e-58	postive
cor390	AOC3	LINC02884	0.893934	0	postive
cor391	AOC2	LINC02884	0.608166	5.49e-122	postive
cor392	SNCA	LINC02884	0.477906	2.52e-69	postive
cor393	FOXO1	LINC02884	0.783402	4.41e-249	postive
cor394	PTEN	LINC02884	0.464352	4.72e-65	postive
cor395	F8	LINC02884	0.592254	3.16e-114	postive
cor396	AQP1	LINC02884	0.677677	9.98e-162	postive
cor397	SNCB	APCDD1L-DT	0.427459	2.35e-54	postive
cor398	PRNP	APCDD1L-DT	0.405391	1.46e-48	postive
cor399	AOC3	MAP4K3-DT	0.411717	3.54e-50	postive
cor400	PRNP	LINC02613	0.455468	2.35e-62	postive
cor401	SLC31A2	FAM225A	0.535522	8.57e-90	postive
cor402	LOXL4	EHBP1-AS1	0.419514	3.22e-52	postive
cor403	SNAI3	ANKRD44-AS1	0.445274	2.35e-59	postive
cor404	SOD3	LINC01354	0.426355	4.7e-54	postive
cor405	PRNP	LINC01354	0.509923	3.26e-80	postive
cor406	AQP1	LINC01354	0.446203	1.26e-59	postive
cor407	FOXO1	TRAF3IP2-AS1	0.406195	9.16e-49	postive
cor408	LCAT	TRAF3IP2-AS1	0.428534	1.2e-54	postive
cor409	AOC3	HS1BP3-IT1	0.486247	4.74e-72	postive
cor410	AOC2	HS1BP3-IT1	0.43536	1.55e-56	postive
cor411	FOXO1	HS1BP3-IT1	0.478809	1.29e-69	postive
cor412	SOD3	LRRC8C-DT	0.431163	2.27e-55	postive
cor413	AOC3	LRRC8C-DT	0.458766	2.39e-63	postive
cor414	SNCA	LRRC8C-DT	0.470558	5.51e-67	postive
cor415	FOXO1	LRRC8C-DT	0.548108	8.18e-95	postive
cor416	PRNP	LRRC8C-DT	0.503375	6.84e-78	postive
cor417	LCAT	LRRC8C-DT	0.44654	1.01e-59	postive
cor418	AQP1	LRRC8C-DT	0.527411	1.14e-86	postive
cor419	SOD3	LINC01697	0.617532	9.16e-127	postive
cor420	CUTC	LINC01697	0.47717	4.35e-69	postive
cor421	AOC3	LINC01697	0.901784	0	postive
cor422	AOC2	LINC01697	0.60084	2.33e-118	postive
cor423	FOXO1	LINC01697	0.720448	3.65e-192	postive
cor424	PTEN	LINC01697	0.440692	4.84e-58	postive
cor425	F8	LINC01697	0.534492	2.16e-89	postive
cor426	AQP1	LINC01697	0.538304	6.94e-91	postive
cor427	XIAP	RAP2C-AS1	0.569994	4.54e-104	postive
cor428	APC	RAP2C-AS1	0.564947	7.12e-102	postive
cor429	ATP7A	RAP2C-AS1	0.512792	3.02e-81	postive
cor430	PTEN	RAP2C-AS1	0.434027	3.65e-56	postive
cor431	SP1	RAP2C-AS1	0.566961	9.58e-103	postive
cor432	MTF1	RAP2C-AS1	0.440996	3.97e-58	postive
cor433	APC	GNG12-AS1	0.401871	1.12e-47	postive
cor434	SNCA	GNG12-AS1	0.452849	1.42e-61	postive
cor435	FOXO1	GNG12-AS1	0.508576	9.88e-80	postive
cor436	TMPRSS6	SEMA3B-AS1	0.419538	3.17e-52	postive
cor437	CDKN2A	EMSLR	0.469442	1.24e-66	postive
cor438	SNAI3	LINC02576	0.422289	5.86e-53	postive
cor439	LOX	LINC01705	0.428793	1.02e-54	postive
cor440	LOXL2	LINC01705	0.533945	3.53e-89	postive
cor441	OR5AR1	GTF2I-AS1	0.543409	6.49e-93	postive
cor442	MOXD2P	GTF2I-AS1	0.434369	2.93e-56	postive
cor443	AOC3	COL4A2-AS1	0.454257	5.41e-62	postive
cor444	AOC2	COL4A2-AS1	0.405949	1.06e-48	postive
cor445	FOXO1	COL4A2-AS1	0.452236	2.15e-61	postive
cor446	COX17	LINC02924	0.403341	4.81e-48	postive
cor447	ATP5F1D	SNHG7	0.452455	1.85e-61	postive
cor448	SNAI3	PTPRN2-AS1	0.417139	1.36e-51	postive
cor449	LOX	LINC00702	0.417335	1.21e-51	postive
cor450	AOC3	LINC00702	0.517454	6.02e-83	postive
cor451	FOXO1	LINC00702	0.519164	1.41e-83	postive
cor452	PTEN	LINC00702	0.43983	8.52e-58	postive
cor453	AQP1	LINC00702	0.475816	1.18e-68	postive
cor454	HEPHL1	PHC2-AS1	0.476196	8.93e-69	postive
cor455	SNCA	HOTAIRM1	0.461559	3.39e-64	postive
cor456	PRNP	HOTAIRM1	0.459306	1.64e-63	postive
cor457	LCAT	HOTAIRM1	0.598317	3.93e-117	postive
cor458	AQP1	HOTAIRM1	0.435614	1.32e-56	postive
cor459	LOX	LINC01638	0.528625	3.94e-87	postive
cor460	LOXL1	LINC01638	0.69	5.95e-170	postive
cor461	PRND	LINC01638	0.42541	8.48e-54	postive
cor462	IL1A	LINC00460	0.519371	1.18e-83	postive
cor463	SOD3	B4GALT1-AS1	0.674895	6.31e-160	postive
cor464	AOC3	B4GALT1-AS1	0.812476	2.65e-282	postive
cor465	AOC2	B4GALT1-AS1	0.526014	3.87e-86	postive
cor466	FOXO1	B4GALT1-AS1	0.599412	1.16e-117	postive
cor467	F8	B4GALT1-AS1	0.444977	2.86e-59	postive
cor468	AQP1	B4GALT1-AS1	0.574123	6.78e-106	postive
cor469	PARK7	ZC3H12A-DT	0.450373	7.64e-61	postive
cor470	AOC3	TPRG1-AS1	0.451823	2.85e-61	postive
cor471	SNAI3	LINC01781	0.590842	1.47e-113	postive
cor472	OR5AR1	ACSL3-AS1	0.478742	1.35e-69	postive
cor473	AOC3	BOK-AS1	0.442263	1.72e-58	postive
cor474	ATP6AP1	USP27X-DT	0.416141	2.5e-51	postive
cor475	XIAP	USP27X-DT	0.438503	2.02e-57	postive
cor476	BECN1	USP27X-DT	0.47525	1.79e-68	postive
cor477	AP1S1	MAGI2-AS3	-0.458533	2.82e-63	negative
cor478	SOD3	MAGI2-AS3	0.564511	1.1e-101	postive
cor479	NFE2L2	MAGI2-AS3	0.446708	9.01e-60	postive
cor480	AOC3	MAGI2-AS3	0.777753	3.19e-243	postive
cor481	AOC2	MAGI2-AS3	0.524771	1.14e-85	postive
cor482	ARF1	MAGI2-AS3	-0.452689	1.58e-61	negative
cor483	LIPT1	MAGI2-AS3	0.415266	4.23e-51	postive
cor484	SNCA	MAGI2-AS3	0.619171	1.29e-127	postive
cor485	FOXO1	MAGI2-AS3	0.870509	0	postive
cor486	COA6	MAGI2-AS3	-0.402103	9.82e-48	negative
cor487	PTEN	MAGI2-AS3	0.586897	1.04e-111	postive
cor488	PRNP	MAGI2-AS3	0.52848	4.48e-87	postive
cor489	JUN	MAGI2-AS3	0.429759	5.53e-55	postive
cor490	F8	MAGI2-AS3	0.585695	3.76e-111	postive
cor491	BACE1	MAGI2-AS3	0.489677	3.41e-73	postive
cor492	LCAT	MAGI2-AS3	0.461666	3.15e-64	postive
cor493	AQP1	MAGI2-AS3	0.70721	3.73e-182	postive
cor494	SNAI3	MIR155HG	0.516259	1.65e-82	postive
cor495	ACR	SOX9-AS1	0.406443	7.93e-49	postive
cor496	GLS	SOX9-AS1	0.465214	2.56e-65	postive
cor497	LOXL4	SOX9-AS1	0.550991	5.4e-96	postive
cor498	APP	SOX9-AS1	0.40703	5.62e-49	postive
cor499	PRNP	SOX9-AS1	0.469961	8.49e-67	postive
cor500	GLS	LINC01883	0.505872	9.02e-79	postive
cor501	OR5AR1	LINC01883	0.592595	2.18e-114	postive
cor502	MOXD2P	LINC01883	0.556751	2.19e-98	postive
cor503	LCAT	SEMA3F-AS1	0.464681	3.73e-65	postive
cor504	AOC3	DAAM2-AS1	0.429768	5.5e-55	postive
cor505	FOXO1	DAAM2-AS1	0.45127	4.16e-61	postive
cor506	LIPT1	ITGA9-AS1	0.402342	8.56e-48	postive
cor507	LOX	MSC-AS1	0.576588	5.36e-107	postive
cor508	AOC3	MSC-AS1	0.460028	9.92e-64	postive
cor509	FOXO1	MSC-AS1	0.503874	4.57e-78	postive
cor510	BACE1	MSC-AS1	0.436898	5.74e-57	postive
cor511	APC	EPM2A-DT	0.424271	1.72e-53	postive
cor512	LIPT1	EPM2A-DT	0.447268	6.19e-60	postive
cor513	SP1	EPM2A-DT	0.44086	4.34e-58	postive
cor514	SOD3	RBMS3-AS3	0.462365	1.92e-64	postive
cor515	CUTC	RBMS3-AS3	0.409692	1.18e-49	postive
cor516	AOC3	RBMS3-AS3	0.596711	2.35e-116	postive
cor517	ARF1	RBMS3-AS3	-0.423731	2.4e-53	negative
cor518	SNCA	RBMS3-AS3	0.51359	1.55e-81	postive
cor519	FOXO1	RBMS3-AS3	0.679921	3.4e-163	postive
cor520	PTEN	RBMS3-AS3	0.414536	6.56e-51	postive
cor521	PRNP	RBMS3-AS3	0.454709	3.96e-62	postive
cor522	F8	RBMS3-AS3	0.429635	5.98e-55	postive
cor523	MT1X	RBMS3-AS3	0.435767	1.19e-56	postive
cor524	LCAT	RBMS3-AS3	0.425145	1e-53	postive
cor525	AQP1	RBMS3-AS3	0.592913	1.54e-114	postive
cor526	PRNP	LINC01936	0.426581	4.08e-54	postive
cor527	PRNP	LINC02921	0.405973	1.04e-48	postive
cor528	SOD3	TRHDE-AS1	0.587495	5.47e-112	postive
cor529	AOC3	TRHDE-AS1	0.927036	0	postive
cor530	AOC2	TRHDE-AS1	0.570757	2.1e-104	postive
cor531	FOXO1	TRHDE-AS1	0.67716	2.16e-161	postive
cor532	PTEN	TRHDE-AS1	0.462395	1.88e-64	postive
cor533	F8	TRHDE-AS1	0.518672	2.14e-83	postive
cor534	AQP1	TRHDE-AS1	0.4819	1.27e-70	postive
cor535	AOC3	VLDLR-AS1	0.496621	1.51e-75	postive
cor536	GLS	BTBD3-AS1	0.405121	1.71e-48	postive
cor537	OR5AR1	BTBD3-AS1	0.722725	6.06e-194	postive
cor538	MOXD2P	BTBD3-AS1	0.530346	8.64e-88	postive
cor539	SOD3	LINC01186	0.50886	7.83e-80	postive
cor540	AOC3	LINC01186	0.614686	2.7e-125	postive
cor541	AOC2	LINC01186	0.479002	1.12e-69	postive
cor542	FOXO1	LINC01186	0.502361	1.55e-77	postive
cor543	AQP1	LINC01186	0.435848	1.13e-56	postive
cor544	LIPT1	NIFK-AS1	0.508521	1.03e-79	postive
cor545	AQP1	NIFK-AS1	0.448331	3.03e-60	postive
cor546	APC	ZKSCAN7-AS1	0.544201	3.12e-93	postive
cor547	SPATA5	ZKSCAN7-AS1	0.423202	3.34e-53	postive
cor548	SP1	ZKSCAN7-AS1	0.447471	5.4e-60	postive
cor549	MTF1	ZKSCAN7-AS1	0.401674	1.26e-47	postive
cor550	SOD3	LINC01852	0.462964	1.26e-64	postive
cor551	AOC3	LINC01852	0.620423	2.85e-128	postive
cor552	AOC2	LINC01852	0.53961	2.12e-91	postive
cor553	FOXO1	LINC01852	0.542062	2.25e-92	postive
cor554	AQP1	LINC01852	0.492715	3.23e-74	postive
cor555	AOC3	HAND2-AS1	0.462727	1.49e-64	postive
cor556	SNCA	HAND2-AS1	0.478783	1.31e-69	postive
cor557	FOXO1	HAND2-AS1	0.603276	1.48e-119	postive
cor558	PTEN	HAND2-AS1	0.401739	1.21e-47	postive
cor559	PRNP	HAND2-AS1	0.429561	6.27e-55	postive
cor560	LCAT	HAND2-AS1	0.416938	1.54e-51	postive
cor561	AQP1	HAND2-AS1	0.48606	5.46e-72	postive
cor562	SNAI3	PRKAR1B-AS1	0.606374	4.32e-121	postive
cor563	LOX	NR2F1-AS1	0.406299	8.62e-49	postive
cor564	APC	TTN-AS1	0.410545	7.1e-50	postive
cor565	SP1	TTN-AS1	0.409607	1.24e-49	postive
cor566	IL1A	CDK6-AS1	0.617089	1.56e-126	postive
cor567	PIK3CA	KCNMB2-AS1	0.45264	1.63e-61	postive
cor568	LOX	LINC02257	0.432307	1.1e-55	postive
cor569	LOXL2	LINC02257	0.505642	1.09e-78	postive
cor570	SOD3	LINC01352	0.446154	1.3e-59	postive
cor571	AOC3	LINC01352	0.526457	2.63e-86	postive
cor572	AOC2	LINC01352	0.412962	1.69e-50	postive
cor573	SNCA	LINC01352	0.451346	3.95e-61	postive
cor574	FOXO1	LINC01352	0.613919	6.67e-125	postive
cor575	PTEN	LINC01352	0.405855	1.12e-48	postive
cor576	F8	LINC01352	0.439396	1.13e-57	postive
cor577	AQP1	LINC01352	0.53196	2.07e-88	postive
cor578	AOC3	LINC01589	0.426935	3.27e-54	postive
cor579	SNCA	LINC01589	0.563738	2.36e-101	postive
cor580	FOXO1	LINC01589	0.616581	2.85e-126	postive
cor581	PTEN	LINC01589	0.401737	1.21e-47	postive
cor582	PRNP	LINC01589	0.49512	4.91e-75	postive
cor583	F8	LINC01589	0.41338	1.31e-50	postive
cor584	LCAT	LINC01589	0.423365	3.02e-53	postive
cor585	AQP1	LINC01589	0.561392	2.38e-100	postive
cor586	SNAI3	LINC00426	0.603079	1.86e-119	postive
cor587	AOC3	LRIG2-DT	0.475734	1.26e-68	postive
cor588	FOXO1	LRIG2-DT	0.45994	1.06e-63	postive
cor589	ACR	ST3GAL6-AS1	0.440902	4.22e-58	postive
cor590	GLS	ST3GAL6-AS1	0.437494	3.9e-57	postive
cor591	SNAI3	TFAP2E-AS1	0.722156	1.69e-193	postive
cor592	ADNP	REPIN1-AS1	0.413668	1.1e-50	postive
cor593	CDKN2A	CDKN2B-AS1	0.521203	2.47e-84	postive
cor594	AOC3	ADAMTS9-AS1	0.438907	1.56e-57	postive
cor595	FOXO1	ADAMTS9-AS1	0.433986	3.75e-56	postive
cor596	XIAP	SUCLG2-DT	0.464674	3.75e-65	postive
cor597	SCO1	SUCLG2-DT	0.400744	2.14e-47	postive
cor598	APC	SUCLG2-DT	0.512399	4.19e-81	postive
cor599	ATP7A	SUCLG2-DT	0.425058	1.06e-53	postive
cor600	PTEN	SUCLG2-DT	0.427954	1.73e-54	postive
cor601	SP1	SUCLG2-DT	0.52268	6.94e-85	postive
cor602	BACE1	SUCLG2-DT	0.445618	1.87e-59	postive
cor603	MTF1	SUCLG2-DT	0.457503	5.76e-63	postive
cor604	ADNP	PTPRG-AS1	0.402631	7.24e-48	postive
cor605	SNAI3	TRBV11-2	0.596065	4.8e-116	postive
cor606	LIPT1	ADAMTS9-AS2	0.425201	9.66e-54	postive
cor607	SNCA	ADAMTS9-AS2	0.527038	1.58e-86	postive
cor608	FOXO1	ADAMTS9-AS2	0.612662	2.93e-124	postive
cor609	PRNP	ADAMTS9-AS2	0.518018	3.73e-83	postive
cor610	LCAT	ADAMTS9-AS2	0.451948	2.62e-61	postive
cor611	AQP1	ADAMTS9-AS2	0.513901	1.2e-81	postive
cor612	OR5AR1	WWTR1-IT1	0.402025	1.03e-47	postive
cor613	HEPHL1	LASTR	0.41203	2.94e-50	postive
cor614	GSK3B	GSK3B-DT	0.450765	5.86e-61	postive
cor615	OR5AR1	GSK3B-DT	0.52206	1.18e-84	postive
cor616	XIAP	DUBR	0.409692	1.18e-49	postive
cor617	SP1	DUBR	0.428328	1.36e-54	postive
cor618	SNCA	WDR86-AS1	0.44042	5.79e-58	postive
cor619	FOXO1	WDR86-AS1	0.484011	2.59e-71	postive
cor620	PRNP	WDR86-AS1	0.406873	6.16e-49	postive
cor621	AQP1	WDR86-AS1	0.431393	1.96e-55	postive
cor622	DBH	PARAL1	0.506302	6.36e-79	postive
cor623	AOC3	PARAL1	0.531963	2.06e-88	postive
cor624	FOXO1	PARAL1	0.475374	1.64e-68	postive
cor625	LIPT1	EOGT-DT	0.422964	3.87e-53	postive
cor626	SNCA	EOGT-DT	0.447768	4.43e-60	postive
cor627	FOXO1	EOGT-DT	0.478919	1.19e-69	postive
cor628	PRNP	EOGT-DT	0.499936	1.08e-76	postive
cor629	LCAT	EOGT-DT	0.468665	2.16e-66	postive
cor630	LIAS	LIFR-AS1	0.461089	4.72e-64	postive
cor631	SOD3	A2M-AS1	0.421983	7.08e-53	postive
cor632	AOC3	A2M-AS1	0.618112	4.58e-127	postive
cor633	AOC2	A2M-AS1	0.429917	5.01e-55	postive
cor634	FOXO1	A2M-AS1	0.595216	1.23e-115	postive
cor635	MMGT1	A2M-AS1	0.400366	2.66e-47	postive
cor636	PTEN	A2M-AS1	0.409707	1.17e-49	postive
cor637	F8	A2M-AS1	0.461445	3.67e-64	postive
cor638	BACE1	A2M-AS1	0.468085	3.28e-66	postive
cor639	AQP1	A2M-AS1	0.488772	6.84e-73	postive
cor640	LIAS	MALINC1	0.426448	4.44e-54	postive
cor641	APC	MALINC1	0.470862	4.42e-67	postive
cor642	SP1	MALINC1	0.480435	3.83e-70	postive
cor643	SNAI3	LINC00861	0.562806	5.93e-101	postive
cor644	APC	SAP30L-AS1	0.407411	4.5e-49	postive
cor645	LIAS	MSANTD2-AS1	0.400009	3.27e-47	postive
cor646	APC	MSANTD2-AS1	0.458962	2.09e-63	postive
cor647	ATP7A	MSANTD2-AS1	0.412385	2.38e-50	postive
cor648	SP1	MSANTD2-AS1	0.485886	6.24e-72	postive
cor649	OR5AR1	NEAT1	0.579848	1.81e-108	postive
cor650	MOXD2P	NEAT1	0.412955	1.69e-50	postive
cor651	SP1	FAM111A-DT	0.408904	1.87e-49	postive
cor652	LIAS	BDNF-AS	0.477619	3.12e-69	postive
cor653	CDKN2A	DDX11-AS1	0.430127	4.38e-55	postive
cor654	APC	NADK2-AS1	0.45421	5.59e-62	postive
cor655	SPATA5	NADK2-AS1	0.433362	5.59e-56	postive
cor656	OR5AR1	NADK2-AS1	0.416764	1.71e-51	postive
cor657	SOD3	LINC02202	0.693459	2.46e-172	postive
cor658	CUTC	LINC02202	0.435909	1.09e-56	postive
cor659	AOC3	LINC02202	0.922363	0	postive
cor660	AOC2	LINC02202	0.613723	8.41e-125	postive
cor661	SNCA	LINC02202	0.452607	1.67e-61	postive
cor662	FOXO1	LINC02202	0.740758	1.06e-208	postive
cor663	PTEN	LINC02202	0.437022	5.3e-57	postive
cor664	F8	LINC02202	0.561958	1.37e-100	postive
cor665	AQP1	LINC02202	0.694438	5.14e-173	postive
cor666	LIAS	RAD51-AS1	0.450065	9.41e-61	postive
cor667	LIPT1	RAD51-AS1	0.467971	3.56e-66	postive
cor668	SP1	RAD51-AS1	0.413186	1.47e-50	postive
cor669	SNAI3	LINC02273	0.651138	2.57e-145	postive
cor670	SOD3	ALDH1L1-AS2	0.501623	2.8e-77	postive
cor671	AOC3	ALDH1L1-AS2	0.829918	3.68e-305	postive
cor672	AOC2	ALDH1L1-AS2	0.487621	1.66e-72	postive
cor673	FOXO1	ALDH1L1-AS2	0.635477	2.2e-136	postive
cor674	PTEN	ALDH1L1-AS2	0.422979	3.83e-53	postive
cor675	F8	ALDH1L1-AS2	0.464334	4.78e-65	postive
cor676	AQP1	ALDH1L1-AS2	0.409135	1.63e-49	postive
cor677	LOXL4	LINC01096	0.431431	1.92e-55	postive
cor678	SOD3	LINC00968	0.405569	1.32e-48	postive
cor679	AOC3	LINC00968	0.548143	7.92e-95	postive
cor680	FOXO1	LINC00968	0.490746	1.49e-73	postive
cor681	AOC3	FZD4-DT	0.523141	4.66e-85	postive
cor682	FOXO1	FZD4-DT	0.408672	2.14e-49	postive
cor683	SUMF1	UBE2D3-AS1	0.421998	7.02e-53	postive
cor684	CCND1	CTTN-DT	0.443047	1.03e-58	postive
cor685	SNCA	LINC00920	0.404373	2.65e-48	postive
cor686	PRNP	LINC00920	0.422689	4.58e-53	postive
cor687	APC	PRKCH-AS1	0.409146	1.62e-49	postive
cor688	FOXO1	PRKCH-AS1	0.483896	2.83e-71	postive
cor689	SP1	PRKCH-AS1	0.403108	5.5e-48	postive
cor690	AQP1	PRKCH-AS1	0.413011	1.64e-50	postive
cor691	GSK3B	OIP5-AS1	0.511379	9.77e-81	postive
cor692	ADNP	OIP5-AS1	0.400467	2.51e-47	postive
cor693	XIAP	OIP5-AS1	0.612919	2.16e-124	postive
cor694	NFE2L2	OIP5-AS1	0.45471	3.96e-62	postive
cor695	APC	OIP5-AS1	0.646652	1.05e-142	postive
cor696	ADAM10	OIP5-AS1	0.555427	7.83e-98	postive
cor697	ATP7A	OIP5-AS1	0.533079	7.64e-89	postive
cor698	PTEN	OIP5-AS1	0.588292	2.32e-112	postive
cor699	SP1	OIP5-AS1	0.666911	7.26e-155	postive
cor700	MTF1	OIP5-AS1	0.495422	3.87e-75	postive
cor701	LIAS	CKMT2-AS1	0.48961	3.58e-73	postive
cor702	APC	CKMT2-AS1	0.406689	6.87e-49	postive
cor703	LIPT1	CKMT2-AS1	0.5076	2.2e-79	postive
cor704	SP1	CKMT2-AS1	0.401353	1.51e-47	postive
cor705	GSK3B	KCTD13-DT	0.404674	2.22e-48	postive
cor706	ADNP	KCTD13-DT	0.455658	2.06e-62	postive
cor707	XIAP	KCTD13-DT	0.430969	2.57e-55	postive
cor708	SNAI3	PCED1B-AS1	0.53192	2.14e-88	postive
cor709	SNAI3	LINC00926	0.551153	4.63e-96	postive
cor710	XIAP	NRAV	0.41132	4.48e-50	postive
cor711	BECN1	NRAV	0.463338	9.68e-65	postive
cor712	P2RX4	NRAV	0.43487	2.13e-56	postive
cor713	COG2	NRAV	0.561163	2.98e-100	postive
cor714	SUMF1	NRAV	0.473173	8.22e-68	postive
cor715	PDHB	NRAV	0.454261	5.39e-62	postive
cor716	SP1	NRAV	0.418001	8.09e-52	postive
cor717	MAPT	NRAV	0.495086	5.04e-75	postive
cor718	LCAT	FAM13A-AS1	0.496028	2.4e-75	postive
cor719	SOD3	TRIM52-AS1	0.451394	3.82e-61	postive
cor720	CUTC	TRIM52-AS1	0.413705	1.08e-50	postive
cor721	AOC3	TRIM52-AS1	0.527334	1.22e-86	postive
cor722	FOXO1	TRIM52-AS1	0.457795	4.7e-63	postive
cor723	AQP1	TRIM52-AS1	0.506444	5.66e-79	postive
cor724	XIAP	LINC00504	0.451095	4.68e-61	postive
cor725	COG2	LINC00504	0.412886	1.76e-50	postive
cor726	XIAP	GASK1B-AS1	0.438799	1.67e-57	postive
cor727	BECN1	GASK1B-AS1	0.40456	2.37e-48	postive
cor728	APC	GASK1B-AS1	0.417697	9.74e-52	postive
cor729	ATP7A	GASK1B-AS1	0.405979	1.04e-48	postive
cor730	SP1	GASK1B-AS1	0.449298	1.58e-60	postive
cor731	SOD3	LETR1	0.504424	2.93e-78	postive
cor732	AOC3	LETR1	0.58212	1.66e-109	postive
cor733	AOC2	LETR1	0.531326	3.63e-88	postive
cor734	SNCA	LETR1	0.589338	7.51e-113	postive
cor735	FOXO1	LETR1	0.65799	2.15e-149	postive
cor736	F8	LETR1	0.462338	1.96e-64	postive
cor737	LCAT	LETR1	0.406279	8.72e-49	postive
cor738	AQP1	LETR1	0.711521	2.37e-185	postive
cor739	SOD3	OXCT1-AS1	0.562252	1.02e-100	postive
cor740	AOC3	OXCT1-AS1	0.72154	5.14e-193	postive
cor741	AOC2	OXCT1-AS1	0.496709	1.4e-75	postive
cor742	SNCA	OXCT1-AS1	0.43366	4.62e-56	postive
cor743	FOXO1	OXCT1-AS1	0.638961	2.52e-138	postive
cor744	MMGT1	OXCT1-AS1	0.418504	5.96e-52	postive
cor745	PRNP	OXCT1-AS1	0.446686	9.14e-60	postive
cor746	F8	OXCT1-AS1	0.469283	1.39e-66	postive
cor747	MT1X	OXCT1-AS1	0.403346	4.8e-48	postive
cor748	AQP1	OXCT1-AS1	0.558591	3.68e-99	postive
cor749	ADNP	USP46-DT	0.417975	8.22e-52	postive
cor750	XIAP	USP46-DT	0.537597	1.32e-90	postive
cor751	SCO1	USP46-DT	0.450466	7.17e-61	postive
cor752	APC	USP46-DT	0.555266	9.14e-98	postive
cor753	ADAM10	USP46-DT	0.44203	2.01e-58	postive
cor754	SPATA5	USP46-DT	0.427992	1.69e-54	postive
cor755	ATP7A	USP46-DT	0.489951	2.76e-73	postive
cor756	PTEN	USP46-DT	0.414918	5.22e-51	postive
cor757	SP1	USP46-DT	0.581465	3.32e-109	postive
cor758	MTF1	USP46-DT	0.430943	2.61e-55	postive
cor759	AOC3	PDCD6-DT	0.521455	1.99e-84	postive
cor760	AOC2	PDCD6-DT	0.416247	2.34e-51	postive
cor761	SNAI3	PDLIM7-AS1	0.510806	1.57e-80	postive
cor762	XIAP	FAM151B-DT	0.420455	1.81e-52	postive
cor763	P2RX4	FAM151B-DT	0.46895	1.76e-66	postive
cor764	COG2	FAM151B-DT	0.471982	1.96e-67	postive
cor765	SUMF1	FAM151B-DT	0.408506	2.37e-49	postive
cor766	MAPT	FAM151B-DT	0.416063	2.62e-51	postive
cor767	AOC3	TICAM2-AS1	0.432503	9.68e-56	postive
cor768	FOXO1	TICAM2-AS1	0.434295	3.07e-56	postive
cor769	XIAP	UGDH-AS1	0.47612	9.45e-69	postive
cor770	LIAS	UGDH-AS1	0.539911	1.61e-91	postive
cor771	APC	UGDH-AS1	0.449185	1.7e-60	postive
cor772	ATP7A	UGDH-AS1	0.4099	1.04e-49	postive
cor773	SP1	UGDH-AS1	0.454824	3.66e-62	postive
cor774	COG2	BMPR1B-DT	0.40935	1.44e-49	postive
cor775	FOXO1	CARMN	0.407105	5.38e-49	postive
cor776	AOC3	ESAM-AS1	0.449761	1.16e-60	postive
cor777	FOXO1	ESAM-AS1	0.420869	1.4e-52	postive
cor778	LCAT	ESAM-AS1	0.41823	7.04e-52	postive
cor779	AQP1	ESAM-AS1	0.452586	1.7e-61	postive
cor780	CUTC	LINC02762	0.403725	3.85e-48	postive
cor781	APC	USP38-DT	0.407864	3.45e-49	postive
cor782	AOC3	ZBED3-AS1	0.556264	3.5e-98	postive
cor783	FOXO1	ZBED3-AS1	0.527166	1.41e-86	postive
cor784	FOXO1	WWC2-AS2	0.407693	3.81e-49	postive
cor785	LACC1	LINC01094	0.417552	1.06e-51	postive
cor786	GSK3B	FHIP1A-DT	0.443004	1.06e-58	postive
cor787	ADNP	FHIP1A-DT	0.500684	5.95e-77	postive
cor788	XIAP	FHIP1A-DT	0.486677	3.41e-72	postive
cor789	BECN1	FHIP1A-DT	0.422242	6.04e-53	postive
cor790	APC	FHIP1A-DT	0.417045	1.44e-51	postive
cor791	SP1	FHIP1A-DT	0.413918	9.51e-51	postive
cor792	SNCA	HOXA-AS2	0.500494	6.93e-77	postive
cor793	FOXO1	HOXA-AS2	0.401535	1.36e-47	postive
cor794	PRNP	HOXA-AS2	0.444097	5.13e-59	postive
cor795	LCAT	HOXA-AS2	0.524818	1.09e-85	postive
cor796	AQP1	HOXA-AS2	0.489178	5e-73	postive
cor797	AOC2	ZFHX4-AS1	0.427117	2.92e-54	postive
cor798	HSF1	MINCR	0.570192	3.71e-104	postive
cor799	OR5AR1	MAL2-AS1	0.726677	4.46e-197	postive
cor800	MOXD2P	MAL2-AS1	0.522811	6.2e-85	postive
cor801	APC	PIWIL2-DT	0.401933	1.08e-47	postive
cor802	BACE1	PIWIL2-DT	0.400999	1.85e-47	postive
cor803	SOD3	RBPMS-AS1	0.48986	2.96e-73	postive
cor804	AOC3	RBPMS-AS1	0.741119	5.19e-209	postive
cor805	AOC2	RBPMS-AS1	0.420417	1.85e-52	postive
cor806	FOXO1	RBPMS-AS1	0.639017	2.34e-138	postive
cor807	PTEN	RBPMS-AS1	0.429521	6.43e-55	postive
cor808	F8	RBPMS-AS1	0.458328	3.25e-63	postive
cor809	AQP1	RBPMS-AS1	0.438061	2.7e-57	postive
cor810	SOD3	LINC01485	0.578773	5.55e-108	postive
cor811	AOC3	LINC01485	0.844155	0	postive
cor812	AOC2	LINC01485	0.566026	2.43e-102	postive
cor813	FOXO1	LINC01485	0.606569	3.46e-121	postive
cor814	F8	LINC01485	0.448241	3.22e-60	postive
cor815	AQP1	LINC01485	0.548816	4.21e-95	postive
cor816	HSF1	RHPN1-AS1	0.594634	2.33e-115	postive
cor817	SOD3	SENCR	0.557437	1.13e-98	postive
cor818	AOC3	SENCR	0.470249	6.89e-67	postive
cor819	AOC2	SENCR	0.45542	2.43e-62	postive
cor820	SNCA	SENCR	0.414761	5.73e-51	postive
cor821	FOXO1	SENCR	0.455466	2.36e-62	postive
cor822	LCAT	SENCR	0.494336	9.08e-75	postive
cor823	AQP1	SENCR	0.60936	1.38e-122	postive
cor824	LCAT	KLC2-AS1	0.478738	1.36e-69	postive
cor825	XIAP	TMEM9B-AS1	0.404996	1.84e-48	postive
cor826	LIAS	TMEM9B-AS1	0.44984	1.1e-60	postive
cor827	BECN1	TMEM9B-AS1	0.438642	1.85e-57	postive
cor828	SP1	TMEM9B-AS1	0.402466	7.97e-48	postive
cor829	MAPT	TMEM9B-AS1	0.437541	3.78e-57	postive
cor830	OR5AR1	SCARNA9	0.454244	5.46e-62	postive
cor831	ATP5F1D	SNHG9	0.47071	4.94e-67	postive
cor832	NFE2L2	MIR100HG	0.408189	2.85e-49	postive
cor833	ARF1	MIR100HG	-0.417171	1.34e-51	negative
cor834	SNCA	MIR100HG	0.64348	6.98e-141	postive
cor835	FOXO1	MIR100HG	0.626828	1.14e-131	postive
cor836	PTEN	MIR100HG	0.428557	1.18e-54	postive
cor837	PRNP	MIR100HG	0.59469	2.19e-115	postive
cor838	BACE1	MIR100HG	0.439986	7.69e-58	postive
cor839	LCAT	MIR100HG	0.515812	2.4e-82	postive
cor840	AQP1	MIR100HG	0.58505	7.47e-111	postive
cor841	HEPH	TBX5-AS1	0.423075	3.61e-53	postive
cor842	LOX	TBX5-AS1	0.629034	7.4e-133	postive
cor843	LOXL1	TBX5-AS1	0.476595	6.66e-69	postive
cor844	LOXL2	TBX5-AS1	0.425433	8.36e-54	postive
cor845	FOXO1	TBX5-AS1	0.452247	2.14e-61	postive
cor846	BACE1	TBX5-AS1	0.479776	6.26e-70	postive
cor847	LIAS	SMIM14-DT	0.405525	1.35e-48	postive
cor848	SNAI3	IFNG-AS1	0.41301	1.64e-50	postive
cor849	SNAI3	LINC02422	0.510058	2.92e-80	postive
cor850	CCND1	LINC02747	0.573058	2.02e-105	postive
cor851	P2RX4	PXN-AS1	0.418967	4.5e-52	postive
cor852	SOD1	URB1-AS1	0.48448	1.82e-71	postive
cor853	GLS	LINC01152	0.496241	2.03e-75	postive
cor854	LOXL4	LINC01152	0.405825	1.14e-48	postive
cor855	PRNP	LINC01152	0.433629	4.71e-56	postive
cor856	OR5AR1	LINC01152	0.517232	7.25e-83	postive
cor857	MOXD2P	LINC01152	0.462405	1.87e-64	postive
cor858	XAF1	USP30-AS1	0.436581	7.05e-57	postive
cor859	SNAI3	USP30-AS1	0.46956	1.13e-66	postive
cor860	ATP5F1D	MIR200CHG	0.544307	2.83e-93	postive
cor861	CUTA	MIR200CHG	0.453791	7.45e-62	postive
cor862	PARK7	MIR200CHG	0.408485	2.39e-49	postive
cor863	CDK1	TMPO-AS1	0.413701	1.08e-50	postive
cor864	SOD3	LNCOG	0.429265	7.56e-55	postive
cor865	AOC3	LNCOG	0.526134	3.48e-86	postive
cor866	SNCA	LNCOG	0.415964	2.78e-51	postive
cor867	FOXO1	LNCOG	0.537394	1.58e-90	postive
cor868	AQP1	LNCOG	0.529133	2.52e-87	postive
cor869	SNCA	MIRLET7IHG	0.419536	3.18e-52	postive
cor870	LCAT	MIRLET7IHG	0.513586	1.56e-81	postive
cor871	AOC3	HLX-AS1	0.46716	6.37e-66	postive
cor872	FOXO1	HLX-AS1	0.555276	9.06e-98	postive
cor873	AQP1	HLX-AS1	0.471155	3.58e-67	postive
cor874	LIAS	PPP1R12A-AS1	0.418741	5.16e-52	postive
cor875	LIAS	PSMA3-AS1	0.436758	6.29e-57	postive
cor876	LIPT1	PSMA3-AS1	0.48429	2.1e-71	postive
cor877	SP1	PSMA3-AS1	0.458592	2.7e-63	postive
cor878	COX17	ADCY6-DT	0.435844	1.14e-56	postive
cor879	OR5AR1	KRT7-AS	0.548669	4.83e-95	postive
cor880	MOXD2P	KRT7-AS	0.430452	3.57e-55	postive
cor881	SNCB	LINC02463	0.604477	3.78e-120	postive
cor882	MDM2	PRANCR	0.401235	1.62e-47	postive
cor883	LOXL1	LINC02823	0.40479	2.08e-48	postive
cor884	SNCA	PAPLN-AS1	0.402697	6.97e-48	postive
cor885	AOC3	LINC00641	0.470833	4.52e-67	postive
cor886	APC	LINC00641	0.470702	4.97e-67	postive
cor887	FOXO1	LINC00641	0.546115	5.27e-94	postive
cor888	AQP1	LINC00641	0.416898	1.58e-51	postive
cor889	PRNP	LINC00640	0.485647	7.48e-72	postive
cor890	SOD3	RHOXF1-AS1	0.480648	3.26e-70	postive
cor891	AOC3	RHOXF1-AS1	0.578736	5.77e-108	postive
cor892	AOC2	RHOXF1-AS1	0.421983	7.08e-53	postive
cor893	FOXO1	RHOXF1-AS1	0.462984	1.24e-64	postive
cor894	AQP1	RHOXF1-AS1	0.422873	4.09e-53	postive
cor895	SNCA	LRFN5-DT	0.456115	1.51e-62	postive
cor896	FOXO1	LRFN5-DT	0.479678	6.74e-70	postive
cor897	PRNP	LRFN5-DT	0.425746	6.88e-54	postive
cor898	BACE1	LRFN5-DT	0.412077	2.86e-50	postive
cor899	AQP1	LRFN5-DT	0.400141	3.03e-47	postive
cor900	PRNP	ARHGAP5-AS1	0.438266	2.36e-57	postive
cor901	MT4	LINC02308	0.748221	3.54e-215	postive
cor902	LIAS	SLC25A21-AS1	0.448439	2.82e-60	postive
cor903	LIPT1	SLC25A21-AS1	0.480318	4.18e-70	postive
cor904	SNAI3	LINC02328	0.415476	3.73e-51	postive
cor905	LCAT	LINC02328	0.401534	1.36e-47	postive
cor906	SOD3	LINC02289	0.424506	1.49e-53	postive
cor907	AOC3	LINC02289	0.591156	1.05e-113	postive
cor908	FOXO1	LINC02289	0.553142	6.99e-97	postive
cor909	CDKN2A	LINC01956	0.47955	7.41e-70	postive
cor910	SNAI3	LINC02285	0.585883	3.07e-111	postive
cor911	SOD3	LINC00924	0.42902	8.82e-55	postive
cor912	AOC3	LINC00924	0.466926	7.53e-66	postive
cor913	SNCA	LINC00924	0.52407	2.09e-85	postive
cor914	FOXO1	LINC00924	0.579025	4.27e-108	postive
cor915	F8	LINC00924	0.423401	2.95e-53	postive
cor916	AQP1	LINC00924	0.597932	6.04e-117	postive
cor917	IL1A	LINC02345	0.447696	4.65e-60	postive
cor918	F8	IRAIN	0.406927	5.97e-49	postive
cor919	AOC3	LINC02352	0.571195	1.34e-104	postive
cor920	AOC2	LINC02352	0.409057	1.71e-49	postive
cor921	SNCA	ALDH1A3-AS1	0.452804	1.46e-61	postive
cor922	FOXO1	ALDH1A3-AS1	0.408535	2.32e-49	postive
cor923	PRNP	ALDH1A3-AS1	0.539825	1.74e-91	postive
cor924	APC	CTDSPL2-DT	0.415719	3.22e-51	postive
cor925	SPATA5	CTDSPL2-DT	0.401895	1.11e-47	postive
cor926	AOC3	LINC01220	0.451865	2.77e-61	postive
cor927	LOX	SH3RF3-AS1	0.470824	4.55e-67	postive
cor928	LOXL2	SH3RF3-AS1	0.405599	1.3e-48	postive
cor929	JUN	NR4A1AS	0.564239	1.44e-101	postive
cor930	ATP5F1D	MBTPS1-DT	0.443501	7.61e-59	postive
cor931	SOD3	CRIM1-DT	0.428259	1.42e-54	postive
cor932	AOC3	CRIM1-DT	0.406499	7.67e-49	postive
cor933	SNCA	CRIM1-DT	0.468602	2.26e-66	postive
cor934	PRNP	CRIM1-DT	0.430766	2.92e-55	postive
cor935	AQP1	CRIM1-DT	0.515967	2.11e-82	postive
cor936	GSK3B	NORAD	0.479778	6.26e-70	postive
cor937	ADNP	NORAD	0.601179	1.59e-118	postive
cor938	XIAP	NORAD	0.592249	3.18e-114	postive
cor939	BECN1	NORAD	0.471318	3.18e-67	postive
cor940	APC	NORAD	0.538771	4.55e-91	postive
cor941	ADAM10	NORAD	0.428678	1.09e-54	postive
cor942	ATP7A	NORAD	0.481574	1.63e-70	postive
cor943	SP1	NORAD	0.592274	3.1e-114	postive
cor944	SUMF1	CD2BP2-DT	0.447138	6.75e-60	postive
cor945	AOC3	TMEM263-DT	0.517122	7.96e-83	postive
cor946	FOXO1	TMEM263-DT	0.436477	7.54e-57	postive
cor947	F8	TMEM263-DT	0.411022	5.35e-50	postive
cor948	AQP1	TMEM263-DT	0.440688	4.86e-58	postive
cor949	ATP5F1D	MIR3677HG	0.506993	3.62e-79	postive
cor950	CUTA	MIR3677HG	0.408317	2.64e-49	postive
cor951	APC	LINC01963	0.441806	2.33e-58	postive
cor952	MTF1	LINC01963	0.403486	4.42e-48	postive
cor953	LOX	LINC02544	0.508913	7.49e-80	postive
cor954	LOXL1	LINC02544	0.717101	1.4e-189	postive
cor955	LOXL2	LINC02544	0.48088	2.74e-70	postive
cor956	AOC3	LINC02256	0.454147	5.83e-62	postive
cor957	APC	LINC02256	0.430539	3.38e-55	postive
cor958	FOXO1	LINC02256	0.502569	1.31e-77	postive
cor959	PTEN	LINC02256	0.43546	1.45e-56	postive
cor960	F8	LINC02256	0.426945	3.25e-54	postive
cor961	BACE1	LINC02256	0.47287	1.03e-67	postive
cor962	AQP1	LINC02256	0.416131	2.51e-51	postive
cor963	ATP5F1D	SPINT1-AS1	0.494707	6.79e-75	postive
cor964	CUTA	SPINT1-AS1	0.420302	1.99e-52	postive
cor965	PARK7	SPINT1-AS1	0.473933	4.72e-68	postive
cor966	HSF1	ST3GAL1-DT	0.408152	2.91e-49	postive
cor967	SNAI3	CORO1A-AS1	0.688642	5.03e-169	postive
cor968	LCAT	PAN3-AS1	0.440243	6.5e-58	postive
cor969	XAF1	CYLD-AS1	0.46324	1.04e-64	postive
cor970	SNAI3	CYLD-AS1	0.491407	8.93e-74	postive
cor971	MAPT	TTC39A-AS1	0.420049	2.32e-52	postive
cor972	LOX	LINC00922	0.442247	1.74e-58	postive
cor973	LOXL1	LINC00922	0.652227	5.88e-146	postive
cor974	GLS	LINC00662	0.411488	4.06e-50	postive
cor975	OR5AR1	LINC00662	0.477324	3.88e-69	postive
cor976	SOD3	LINC02185	0.507519	2.35e-79	postive
cor977	CUTC	LINC02185	0.40682	6.36e-49	postive
cor978	AOC3	LINC02185	0.689393	1.55e-169	postive
cor979	AOC2	LINC02185	0.473761	5.35e-68	postive
cor980	SNCA	LINC02185	0.557515	1.04e-98	postive
cor981	FOXO1	LINC02185	0.751042	1.1e-217	postive
cor982	PTEN	LINC02185	0.470709	4.94e-67	postive
cor983	PRNP	LINC02185	0.46608	1.38e-65	postive
cor984	JUN	LINC02185	0.402392	8.32e-48	postive
cor985	F8	LINC02185	0.573998	7.71e-106	postive
cor986	AQP1	LINC02185	0.675571	2.31e-160	postive
cor987	APC	LINC02175	0.452226	2.17e-61	postive
cor988	SP1	LINC02175	0.429126	8.25e-55	postive
cor989	BACE1	LINC02175	0.402105	9.81e-48	postive
cor990	AOC3	MIR193BHG	0.654484	2.71e-147	postive
cor991	AOC2	MIR193BHG	0.450733	5.98e-61	postive
cor992	FOXO1	MIR193BHG	0.449993	9.88e-61	postive
cor993	LIAS	TAPT1-AS1	0.418144	7.42e-52	postive
cor994	SP1	TAPT1-AS1	0.435498	1.42e-56	postive
cor995	SOD3	TMEM220-AS1	0.463332	9.71e-65	postive
cor996	AOC3	TMEM220-AS1	0.503996	4.14e-78	postive
cor997	SNCA	TMEM220-AS1	0.584707	1.08e-110	postive
cor998	FOXO1	TMEM220-AS1	0.617832	6.4e-127	postive
cor999	PRNP	TMEM220-AS1	0.540832	6.94e-92	postive
cor1000	JUN	TMEM220-AS1	0.442273	1.71e-58	postive
cor1001	F8	TMEM220-AS1	0.400336	2.71e-47	postive
cor1002	LCAT	TMEM220-AS1	0.44956	1.32e-60	postive
cor1003	AQP1	TMEM220-AS1	0.624893	1.24e-130	postive
cor1004	SOD3	HID1-AS1	0.517032	8.59e-83	postive
cor1005	AOC3	HID1-AS1	0.723696	1.04e-194	postive
cor1006	AOC2	HID1-AS1	0.476341	8.03e-69	postive
cor1007	SNCA	HID1-AS1	0.440645	5e-58	postive
cor1008	FOXO1	HID1-AS1	0.688728	4.39e-169	postive
cor1009	PTEN	HID1-AS1	0.476414	7.61e-69	postive
cor1010	F8	HID1-AS1	0.531189	4.1e-88	postive
cor1011	AQP1	HID1-AS1	0.647339	4.22e-143	postive
cor1012	MT3	PPP4R1-AS1	0.514348	8.22e-82	postive
cor1013	AOC3	LINC00667	0.51955	1.01e-83	postive
cor1014	LIPT1	LINC00667	0.406109	9.64e-49	postive
cor1015	SNCA	LINC00667	0.417578	1.05e-51	postive
cor1016	FOXO1	LINC00667	0.56332	3.57e-101	postive
cor1017	PTEN	LINC00667	0.425114	1.02e-53	postive
cor1018	F8	LINC00667	0.422445	5.33e-53	postive
cor1019	AQP1	LINC00667	0.465679	1.84e-65	postive
cor1020	MAPT	MAPT-AS1	0.61267	2.9e-124	postive
cor1021	OR5AR1	L3MBTL4-AS1	0.584075	2.11e-110	postive
cor1022	MOXD2P	L3MBTL4-AS1	0.423184	3.37e-53	postive
cor1023	FKBP4	SLC9A3R1-AS1	0.514123	9.93e-82	postive
cor1024	ATP6AP1	SLC9A3R1-AS1	0.41028	8.3e-50	postive
cor1025	ATP5F1D	SNHG25	0.600829	2.36e-118	postive
cor1026	LIAS	LINC00663	0.51331	1.96e-81	postive
cor1027	LIPT1	LINC00663	0.430586	3.28e-55	postive
cor1028	BECN1	HSD17B1-AS1	0.574112	6.86e-106	postive
cor1029	GLS	CEP192-DT	0.42051	1.75e-52	postive
cor1030	OR5AR1	CEP192-DT	0.461609	3.28e-64	postive
cor1031	LOX	LINC01929	0.479369	8.49e-70	postive
cor1032	LOXL2	LINC01929	0.563626	2.64e-101	postive
cor1033	BECN1	ASB16-AS1	0.497885	5.54e-76	postive
cor1034	COG2	ASB16-AS1	0.418748	5.14e-52	postive
cor1035	MAPT	ASB16-AS1	0.404818	2.04e-48	postive
cor1036	SOD3	PCAT19	0.516907	9.55e-83	postive
cor1037	AOC3	PCAT19	0.587337	6.48e-112	postive
cor1038	SNCA	PCAT19	0.438261	2.37e-57	postive
cor1039	FOXO1	PCAT19	0.558482	4.09e-99	postive
cor1040	F8	PCAT19	0.4127	1.97e-50	postive
cor1041	LCAT	PCAT19	0.407502	4.27e-49	postive
cor1042	AQP1	PCAT19	0.648302	1.17e-143	postive
cor1043	HAMP	RNF157-AS1	0.44071	4.79e-58	postive
cor1044	APOA4	RNF157-AS1	0.461873	2.72e-64	postive
cor1045	MT1B	RNF157-AS1	0.462683	1.54e-64	postive
cor1046	MT1F	RNF157-AS1	0.411711	3.55e-50	postive
cor1047	MT1H	RNF157-AS1	0.450074	9.35e-61	postive
cor1048	MT1DP	RNF157-AS1	0.474886	2.34e-68	postive
cor1049	MT1A	RNF157-AS1	0.414201	8.02e-51	postive
cor1050	MT1M	RNF157-AS1	0.427351	2.52e-54	postive
cor1051	SOD3	LINC01140	0.575437	1.76e-106	postive
cor1052	CUTC	LINC01140	0.404029	3.23e-48	postive
cor1053	AOC3	LINC01140	0.821138	2.41e-293	postive
cor1054	AOC2	LINC01140	0.567981	3.45e-103	postive
cor1055	FOXO1	LINC01140	0.683698	1.08e-165	postive
cor1056	F8	LINC01140	0.503905	4.46e-78	postive
cor1057	AQP1	LINC01140	0.63527	2.87e-136	postive
cor1058	BECN1	MAP3K14-AS1	0.489529	3.82e-73	postive
cor1059	SNCA	KCNJ2-AS1	0.492354	4.28e-74	postive
cor1060	FOXO1	KCNJ2-AS1	0.459626	1.31e-63	postive
cor1061	PRNP	KCNJ2-AS1	0.556326	3.3e-98	postive
cor1062	AQP1	KCNJ2-AS1	0.455445	2.39e-62	postive
cor1063	CDK1	MIR924HG	0.418099	7.62e-52	postive
cor1064	BECN1	ATXN7L3-AS1	0.482059	1.13e-70	postive
cor1065	LIPT1	ZNF582-DT	0.429875	5.14e-55	postive
cor1066	SNCA	MIR23AHG	0.431066	2.42e-55	postive
cor1067	JUN	MIR23AHG	0.6012	1.55e-118	postive
cor1068	LCAT	MIR23AHG	0.519772	8.4e-84	postive
cor1069	AQP1	MIR23AHG	0.457219	7.01e-63	postive
cor1070	SOD3	MIR497HG	0.520982	2.98e-84	postive
cor1071	AOC3	MIR497HG	0.537	2.26e-90	postive
cor1072	SNCA	MIR497HG	0.545044	1.43e-93	postive
cor1073	FOXO1	MIR497HG	0.537146	1.98e-90	postive
cor1074	PRNP	MIR497HG	0.403688	3.93e-48	postive
cor1075	JUN	MIR497HG	0.462587	1.64e-64	postive
cor1076	MT1X	MIR497HG	0.411137	4.99e-50	postive
cor1077	LCAT	MIR497HG	0.539798	1.78e-91	postive
cor1078	AQP1	MIR497HG	0.657479	4.37e-149	postive
cor1079	ATP6AP1	RUNDC3A-AS1	0.428542	1.19e-54	postive
cor1080	SP1	LINC01801	0.412313	2.48e-50	postive
cor1081	FOXO1	CARD8-AS1	0.416934	1.55e-51	postive
cor1082	LACC1	CARD8-AS1	0.411048	5.27e-50	postive
cor1083	SNAI3	CARD8-AS1	0.43306	6.78e-56	postive
cor1084	ATP13A2	A1BG-AS1	0.421021	1.28e-52	postive
cor1085	LOXL1	LINC01711	0.686492	1.44e-167	postive
cor1086	SNAI3	LINC00528	0.691325	7.34e-171	postive
cor1087	ATP5F1D	ZSCAN16-AS1	0.462145	2.25e-64	postive
cor1088	LCAT	PTOV1-AS2	0.469706	1.02e-66	postive
cor1089	ATP5F1D	RAB11B-AS1	0.463401	9.26e-65	postive
cor1090	LIAS	SNHG8	0.417065	1.43e-51	postive
cor1091	OR5AR1	MIRLET7A1HG	0.430869	2.74e-55	postive
cor1092	BECN1	PPP2CA-DT	0.43887	1.59e-57	postive
cor1093	PRNP	HMGN3-AS1	0.406839	6.29e-49	postive
cor1094	LCAT	CAHM	0.546991	2.33e-94	postive
cor1095	ATP5F1D	YTHDF3-DT	0.42014	2.2e-52	postive
cor1096	HSF1	YTHDF3-DT	0.475359	1.66e-68	postive
cor1097	CUTA	CD2AP-DT	0.439385	1.14e-57	postive
cor1098	FOXO1	LPP-AS2	0.446609	9.62e-60	postive
cor1099	SOD3	LINC02104	0.602054	5.92e-119	postive
cor1100	AOC3	LINC02104	0.768294	8.73e-234	postive
cor1101	AOC2	LINC02104	0.577013	3.45e-107	postive
cor1102	FOXO1	LINC02104	0.57311	1.91e-105	postive
cor1103	F8	LINC02104	0.412958	1.69e-50	postive
cor1104	AQP1	LINC02104	0.499514	1.52e-76	postive
cor1105	LCAT	PRKACB-DT	0.4488	2.21e-60	postive
cor1106	AOC3	LINC02550	0.416265	2.32e-51	postive
cor1107	LIPT1	ATP2B1-AS1	0.402006	1.04e-47	postive
cor1108	SNCA	ATP2B1-AS1	0.424214	1.78e-53	postive
cor1109	XIAP	PDCD6IP-DT	0.424447	1.54e-53	postive
cor1110	SP1	PDCD6IP-DT	0.517259	7.1e-83	postive
cor1111	SNAI3	LINC01215	0.591829	5.03e-114	postive
cor1112	SOD3	FGF14-AS2	0.541809	2.83e-92	postive
cor1113	AOC3	FGF14-AS2	0.701479	5.41e-178	postive
cor1114	AOC2	FGF14-AS2	0.446415	1.1e-59	postive
cor1115	SNCA	FGF14-AS2	0.40135	1.51e-47	postive
cor1116	FOXO1	FGF14-AS2	0.58784	3.78e-112	postive
cor1117	F8	FGF14-AS2	0.480955	2.59e-70	postive
cor1118	AQP1	FGF14-AS2	0.610504	3.65e-123	postive
cor1119	CDKN2A	NUP153-AS1	0.51321	2.13e-81	postive
cor1120	CUTA	ILRUN-AS1	0.530631	6.72e-88	postive
cor1121	PARK7	ILRUN-AS1	0.457944	4.24e-63	postive
cor1122	COX17	ILRUN-AS1	0.404586	2.34e-48	postive
cor1123	LIAS	WASL-DT	0.412194	2.66e-50	postive
cor1124	SOD3	MESTIT1	0.525303	7.18e-86	postive
cor1125	AOC3	MESTIT1	0.793913	1.8e-260	postive
cor1126	AOC2	MESTIT1	0.541534	3.65e-92	postive
cor1127	FOXO1	MESTIT1	0.607374	1.37e-121	postive
cor1128	F8	MESTIT1	0.460907	5.36e-64	postive
cor1129	AQP1	MESTIT1	0.497923	5.37e-76	postive
cor1130	LCAT	ADIRF-AS1	0.479781	6.24e-70	postive
cor1131	LOX	MAP3K4-AS1	0.41384	9.96e-51	postive
cor1132	LOXL1	MAP3K4-AS1	0.573905	8.48e-106	postive
cor1133	BECN1	TRIM8-DT	0.442743	1.26e-58	postive
cor1134	XIAP	LINC02035	0.405246	1.59e-48	postive
cor1135	APC	LINC02035	0.543976	3.84e-93	postive
cor1136	ATP7A	LINC02035	0.405973	1.04e-48	postive
cor1137	SP1	LINC02035	0.500904	4.99e-77	postive
cor1138	MTF1	LINC02035	0.43658	7.05e-57	postive
cor1139	COG2	RALGPS2-AS1	0.401295	1.56e-47	postive
cor1140	SNCA	LINC02712	0.484262	2.14e-71	postive
cor1141	APP	APP-DT	0.462173	2.2e-64	postive
cor1142	SNAI3	MIR223HG	0.560945	3.7e-100	postive
cor1143	SOD3	LINC02391	0.516182	1.76e-82	postive
cor1144	AOC3	LINC02391	0.739999	4.67e-208	postive
cor1145	AOC2	LINC02391	0.477116	4.53e-69	postive
cor1146	FOXO1	LINC02391	0.59472	2.12e-115	postive
cor1147	F8	LINC02391	0.436497	7.44e-57	postive
cor1148	AQP1	LINC02391	0.539231	2.99e-91	postive
cor1149	F8	LINC02351	0.708128	7.87e-183	postive
cor1150	AOC2	GLIDR	0.424169	1.83e-53	postive
cor1151	FDX1	GLIDR	0.529631	1.62e-87	postive
cor1152	AQP2	GLIDR	0.481399	1.86e-70	postive
cor1153	LIAS	HEIH	0.40329	4.95e-48	postive
cor1154	APC	PWAR5	0.487907	1.33e-72	postive
cor1155	SPATA5	RBM12B-AS1	0.42834	1.35e-54	postive
cor1156	MAPT	MAPT-IT1	0.583976	2.34e-110	postive
cor1157	SNAI3	LINC01943	0.453183	1.13e-61	postive
cor1158	AOC3	EIF1B-AS1	0.415373	3.97e-51	postive
cor1159	FOXO1	EIF1B-AS1	0.453227	1.09e-61	postive
cor1160	FOXO1	LINC00921	0.40061	2.32e-47	postive
cor1161	LCAT	LINC00921	0.459682	1.26e-63	postive
cor1162	APC	NPTN-IT1	0.496722	1.39e-75	postive
cor1163	SPATA5	NPTN-IT1	0.423479	2.81e-53	postive
cor1164	HEPHL1	ARRDC3-AS1	0.406688	6.87e-49	postive
cor1165	ATP5F1D	RASSF1-AS1	0.446743	8.8e-60	postive
cor1166	APC	RBM5-AS1	0.475859	1.15e-68	postive
cor1167	SP1	RBM5-AS1	0.486432	4.11e-72	postive
cor1168	AOC3	LINC01230	0.610202	5.18e-123	postive
cor1169	FOXO1	LINC01230	0.419442	3.36e-52	postive
