# Supplementary material for: Identification and validation of a copper homeostasis-related gene signature for the predicting prognosis of breast cancer patients via integrated bioinformatics analysis
Source: Sci Rep. 2024 Feb 7;14:3141. doi: 10.1038/s41598-024-53560-9 (PMC10850146; doi:10.1038/s41598-024-53560-9)
Supplement: Supplementary file 12 — Supplementary Information 12. [file 41598_2024_53560_MOESM12_ESM.xlsx]

## Sheet: Sheet1
Supplementary Table 3. Patients' information
Patient ID	Age	T stage	N stage	M stage	AJCC stge	Pathological type	ER (%)	PR (%)	Ki67 (%)	Grading	Cancer embolus	Perineural invasion	HER2 status
A1	51	T2	N2	M1	III	HER+	0	0	80	3	Yes	No	3
A2	32	T3	N3	M1	III	HR+HER2-	80	60	40	3	Yes	No	1
A3	42	T1c	N2	M1	III	HR+HER2-	70	80	40	3	Yes	No	1
A4	70	T2	N2	M1	III	HR+HER2-	95	80	30	2	Yes	Yes	0
A5	69	T3	N3	M1	III	Triple negative	0	0	30	3	Yes	No	0
A6	79	T2	N0	M0	II	HR+HER2-	100	95	20	2	No	No	1
A7	43	T1a	N0	M0	I	HR+HER2-	95	100	10	2	No	No	1
A8	43	T1a	N0	M0	I	HR+HER2-	95	100	10	2	No	No	1
A9	61	T1a	N0	M0	I	HR+HER2-	100	5	15	1	Yes	No	1
A10	78	T1a	N0	M0	I	HR+HER2-	99	95	5	2	No	No	0
A11	47	Tis	N0	M0	0	HR+HER2-	90	90	3	0	No	No	0
A12	52	T1a	N0	M0	I	HR+HER2-	40	50	30	3	No	No	3
A13	58	T2	N1	M0	III	HER+	0	0	30	3	Yes	No	3
A14	63	T1a	N0	M0	I	HER+	90	40	20	2	No	No	Fish+
A15	52	T2	N0	M0	III	HER+	60	3	60	3	Yes	No	Fish+
A16	71	T1a	N0	M0	I	HER+	0	0	30	3	No	No	Fish+
A17	69	T1a	N0	M0	I	HER+	10	0	15	3	No	No	3
A18	47	T1a	N0	M0	I	HER+	0	0	60	3	Yes	No	3
A19	58	T2	N0	M0	III	HR+HER2-	95	30	25	3	No	No	Fish-
A20	43	T3	N1	M0	III	HR+HER2-	90	90	10	2	Yes	No	Fish-
A21	46	T1c	N1	M0	III	HER+	0	0	50	3	No	No	3
A22	57	T1a	N0	M0	I	HR+HER2-	95	30	40	3	Yes	Yes	1
A23	59	T2	N0	M0	III	HR+HER2-	95	60	30	3	No	No	1
A24	43	T2	N1	M0	III	HR+HER2-	100	100	25	3	Yes	No	0
A25	67	T1a	N1	M0	II	HR+HER2-	70	0	30	2	No	No	Fish-
A26	52	T1a	N1	M0	II	HER+	100	90	15	2	No	No	3
A27	58	T1a	N0	M0	I	HER+	0	0	30	3	No	No	3
A28	54	T2	N1	M0	III	HR+HER2-	95	95	15	2	Yes	No	1
A29	55	T2	N0	M0	III	HR+HER2-	95	95	10	2	No	No	1
A30	70	T4a	N1	M0	III	HR+HER2-	90	90	30	2	Yes	Yes	1
A31	67	T1a	N1	M0	II	HR+HER2-	80	50	10	2	No	No	1
A32	38	T1a	N0	M0	I	HR+HER2-	90	90	10	2	No	No	0
A33	53	T1a	N0	M0	I	Triple negative	0	0	85	3	No	No	0
A34	46	T1a	N0	M0	I	HR+HER2-	95	40	15	2	No	No	Fish-
A35	40	T2	N0	M0	II	HR+HER2-	50	70	5	2	No	No	1
A36	69	T3	N0	M0	III	Triple negative	0	0	80	1	No	No	0
A37	41	T2	N0	M0	III	HR+HER2-	90	95	60	3	Yes	Yes	Fish-
A38	49	T1a	N0	M0	I	HR+HER2-	90	95	40	3	No	No	Fish-
A39	53	T1a	N0	M0	I	HR+HER2-	95	90	60	3	No	No	1
A40	45	T2	N0	M0	II	HR+HER2-	95	2	30	2	Yes	No	1
A41	67	T2	N0	M0	II	HR+HER2-	60	10	40	2	No	No	1
A42	50	T1a	N0	M0	I	Triple negative	0	0	20	2	No	No	0
A43	51	T2	N0	M0	II	Triple negative	0	0	70	1	No	No	0
A44	68	T2	N3	M0	III	HR+HER2-	50	5	20	3	Yes	No	1
A45	63	T3	N2	M0	III	HR+HER2-	90	50	25	2	No	No	Fish-
A46	67	T4	N1	M0	III	HER+	0	0	60	3	Yes	No	Fish+
A47	59	T1	N0	M0	I	HR+HER2-	95	95	30	2	No	No	1
A48	75	T2	N1	M0	II	Triple negative	0	0	60	3	No	No	1
A49	71	T2	N3	M1	IV	HR+HER2-	80	20	15	3	Yes	No	1
A50	71	T4	N0	M0	III	HR+HER2-	100	0	15	2	Yes	Yes	1
A51	53	T2	N2	M0	III	HR+HER2-	90	80	8	2	No	No	1
A52	63	T1	N0	M0	I	Triple negative	0	0	70	3	No	No	1
A53	49	T2	N1	M0	II	HR+HER2-	80	40	40	3	Yes	No	Fish-
A54	63	T2	N0	M0	II	HR+HER2-	100	100	10	2	No	Yes	1
A55	42	T3	N3	M0	III	HR+HER2-	70	80	20	3	Yes	No	1
A56	69	T2	N0	M0	II	HR+HER2-	90	80	30	2	Yes	Yes	1
A57	53	T1	N0	M0	I	HR+HER2-	100	85	15	2	No	No	Fish-
A58	70	T2	N0	M0	II	Triple negative	0	0	20	3	Yes	No	0
A59	47	T1	N1	M0	II	HR+HER2-	95	95	10	1	No	No	1
A60	60	T1	N2	M0	III	HR+HER2-	15	15	10	2	No	No	0
A61	61	T2	N0	M0	II	HR+HER2-	90	80	5	2	No	No	1
A62	68	T2	N2	M0	III	HER+	40	30	30	2	No	Yes	3
A63	57	T1	N3	M0	III	HER+	0	0	40	3	Yes	No	3
A64	43	T1	N0	M0	I	HR+HER2-	90	50	40	2	No	No	1
A65	58	T2	N1	M0	II	HR+HER2-	90	60	15	2	No	Yes	1
A66	47	T2	N0	M0	II	HR+HER2-	95	5	20	3	No	Yes	1
A67	74	T2	N0	M0	II	HR+HER2-	90	70	30	2	No	No	1
A68	48	T1	N1	M0	II	HR+HER2-	95	80	15	1	No	No	0
A69	69	T2	N0	M0	II	HR+HER2-	100	100	40	2	No	No	0
A70	56	T2	N0	M0	II	HER+	20	0	40	3	Yes	No	3
A71	38	T1	N0	M0	I	HR+HER2-	95	100	10	1	No	No	Fish-
A72	73	T3	N3	M0	III	Triple negative	2	5	35	3	Yes	No	2
