# Supplementary material for: Identification and validation of a copper homeostasis-related gene signature for the predicting prognosis of breast cancer patients via integrated bioinformatics analysis
Source: Sci Rep. 2024 Feb 7;14:3141. doi: 10.1038/s41598-024-53560-9 (PMC10850146; doi:10.1038/s41598-024-53560-9)
Supplement: Supplementary file 14 — Supplementary Information 14. [file 41598_2024_53560_MOESM14_ESM.xlsx]

## Sheet: Sheet1
Supplementary Table 5. Statistical information
		Panel	Number	Normality and Lognormality Tests	Statistical test	P value/Adjust P value
Fig. 2	A	Molecular Function GSEAplot GO:0035639 purine ribonucleoside triphosphate binding			Permutation test	0.02
Fig. 2	A	Reactome GSEAplot R-HAS-5661231: Metallothiothioneins bind metals			Permutation test	0.034
Fig. 4	A	KM curve for low and high risk groups of breat cancer patients for 1 years	605		two-side log-rank test	0.9391
Fig. 4	A	KM curve for low and high risk groups of breat cancer patients for 3 years	605		two-side log-rank test	0.145
Fig. 4	A	KM curve for low and high risk groups of breat cancer patients for 5 years	605		two-side log-rank test	6699
Fig. 4	A	KM curve for low and high risk groups of breat cancer patients for 10 years	605		two-side log-rank test	0.008199
Fig. 5	B	PINK.AS1 expression between breast cancer patients younger than 65 and older than 65	605	passed	Single sample t-student test	0.39
Fig. 5	B	OIP5.AS1 expression between breast cancer patients younger than 65 and older than 65	605	passed	Single sample t-student test	0.457
Fig. 5	B	HID.AS1 expression between breast cancer patients younger than 65 and older than 65	605	passed	Single sample t-student test	0.315
Fig. 5	B	MAPT.AS1 expression between breast cancer patients younger than 65 and older than 65	605	passed	Single sample t-student test	0.165
Fig. 5	B	PINK.AS1 expression between breast cancer patients with T1,T2,T3 and T4 stage	605	passed	one-way ANNOVA	0.0025
Fig. 5	B	OIP5.AS1 expression between breast cancer patients with T1,T2,T3 and T4 stage	605	passed	one-way ANNOVA	0.652
Fig. 5	B	HID.AS1 expression between breast cancer patients with T1,T2,T3 and T4 stage	605	passed	one-way ANNOVA	0.268
Fig. 5	B	MAPT.AS1 expression between breast cancer patients with T1,T2,T3 and T4 stage	605	passed	one-way ANNOVA	0.035
Fig. 5	B	PINK.AS1 expression between breast cancer patients with N1,N2,N3 and N4 stage	605	passed	one-way ANNOVA	<0.001
Fig. 5	B	OIP5.AS1 expression between breast cancer patients with N1,N2,N3 and N4 stage	605	passed	one-way ANNOVA	0.006
Fig. 5	B	HID.AS1 expression between breast cancer patients with N1,N2,N3 and N4 stage	605	passed	one-way ANNOVA	0.009
Fig. 5	B	MAPT.AS1 expression between breast cancer patients with N1,N2,N3 and N4 stage	605	passed	one-way ANNOVA	0.039
Fig. 5	B	PINK.AS1 expression between breast cancer patients with M1 and M2 stage	605	passed	Single sample t-student test	0.56
Fig. 5	B	OIP5.AS1 expression between breast cancer patients with M1 and M2 stage	605	passed	Single sample t-student test	0.74
Fig. 5	B	HID.AS1 expression between breast cancer patients with M1 and M2 stage	605	passed	Single sample t-student test	0.16
Fig. 5	B	MAPT.AS1 expression between breast cancer patients with M1 and M2 stage	605	passed	Single sample t-student test	0.0987
Fig. 5	B	PINK.AS1 expression between breast cancer patients with Stage 1, 2, 3, and 4	605	passed	one-way ANNOVA	0.004
Fig. 5	B	OIP5.AS1 expression between breast cancer patients with Stage 1, 2, 3, and 4	605	passed	one-way ANNOVA	0.058
Fig. 5	B	HID.AS1 expression between breast cancer patients with Stage 1, 2, 3, and 4	605	passed	one-way ANNOVA	0.035
Fig. 5	B	MAPT.AS1 expression between breast cancer patients with Stage 1, 2, 3, and 4	605	passed	one-way ANNOVA	<0.001
Fig. 5	B	PINK.AS1 expression between breast cancer patients with Premenopausal period, Perimenopausal period, indeterminate and postmenopausal period	605	passed	one-way ANNOVA	0.006
Fig. 5	B	OIP5.AS1 expression between breast cancer patients with Premenopausal period, Perimenopausal period, indeterminate and postmenopausal period	605	passed	one-way ANNOVA	0.758
Fig. 5	B	HID.AS1 expression between breast cancer patients with Premenopausal period, Perimenopausal period, indeterminate and postmenopausal period	605	passed	one-way ANNOVA	0.036
Fig. 5	B	MAPT.AS1 expression between breast cancer patients with Premenopausal period, Perimenopausal period, indeterminate and postmenopausal period	605	passed	one-way ANNOVA	0.457
Fig. 5	B	PINK.AS1 expression between breast cancer patients with HER (-) and HER (+)	605	passed	Single sample t-student test	<0.001
Fig. 5	B	OIP5.AS1 expression between breast cancer patients with HER (-) and HER (+)	605	passed	Single sample t-student test	0.0684
Fig. 5	B	HID.AS1 expression between breast cancer patients with HER (-) and HER (+)	605	passed	Single sample t-student test	0.098
Fig. 5	B	MAPT.AS1 expression between breast cancer patients with HER (-) and HER (+)	605	passed	Single sample t-student test	<0.001
Fig. 5	B	PINK.AS1 expression between breast cancer patients with ER (-) and ER (+)	605	passed	Single sample t-student test	0.54
Fig. 5	B	OIP5.AS1 expression between breast cancer patients with ER (-) and ER (+)	605	passed	Single sample t-student test	<0.001
Fig. 5	B	HID.AS1 expression between breast cancer patients with ER (-) and ER (+)	605	passed	Single sample t-student test	<0.001
Fig. 5	B	MAPT.AS1 expression between breast cancer patients with ER (-) and ER (+)	605	passed	Single sample t-student test	<0.001
Fig. 5	B	PINK.AS1 expression between breast cancer patients with PR (-) and PR (+)	605	passed	Single sample t-student test	0.54
Fig. 5	B	OIP5.AS1 expression between breast cancer patients with PR (-) and PR (+)	605	passed	Single sample t-student test	<0.001
Fig. 5	B	HID.AS1 expression between breast cancer patients with PR (-) and PR (+)	605	passed	Single sample t-student test	<0.001
Fig. 5	B	MAPT.AS1 expression between breast cancer patients with PR (-) and PR (+)	605	passed	Single sample t-student test	<0.001
Fig. 6	A	OIP5.AS1 expression between normal and tumor tissues in breast cancer patients	72;72	No	Mann-Whitney test	<0.001
Fig. 6	B	HID.AS1 expression between normal and tumor tissues in breast cancer patients	72;72	No	Mann-Whitney test	<0.001
Fig. 6	C	PINK.AS1 expression between normal and tumor tissues in breast cancer patients	72;72	No	Mann-Whitney test	<0.001
Fig. 6	D	MAPT.AS1 expression between normal and tumor tissues in breast cancer patients	72;72	No	Mann-Whitney test	<0.001
Fig. 6	E	OIP5.AS1 expression between normal and tumor tissues in breast cancer patients with infiltrating ductal carcinoma	69;69	No	Mann-Whitney test	<0.001
Fig. 6	E	HID.AS1 expression between normal and tumor tissues in breast cancer patients with infiltrating ductal carcinoma	69;69	No	Mann-Whitney test	<0.001
Fig. 6	E	PINK.AS1 expression between normal and tumor tissues in breast cancer patients with infiltrating ductal carcinoma	69;69	No	Mann-Whitney test	<0.001
Fig. 6	E	MAPT.AS1 expression between normal and tumor tissues in breast cancer patients with infiltrating ductal carcinoma	69;69	No	Mann-Whitney test	<0.001
Sup Fig. 1	A	KM curve for low and high CDKN2A expression in breast cancer patients	605		two-side log-rank test	0.6545
Sup Fig. 1	A	KM curve for low and high DLAT expression in breast cancer patients	605		two-side log-rank test	0.219
Sup Fig. 1	A	KM curve for low and high DLD expression in breast cancer patients	605		two-side log-rank test	0.5952
Sup Fig. 1	A	KM curve for low and high FDX1 expression in breast cancer patients	605		two-side log-rank test	0.6305
Sup Fig. 1	A	KM curve for low and high GLS expression in breast cancer patients	605		two-side log-rank test	0.7369
Sup Fig. 1	A	KM curve for low and high LIAS expression in breast cancer patients	605		two-side log-rank test	0.8533
Sup Fig. 1	A	KM curve for low and high LIPT1 expression in breast cancer patients	605		two-side log-rank test	0.9939
Sup Fig. 1	A	KM curve for low and high MTF1 expression in breast cancer patients	605		two-side log-rank test	0.6976
Sup Fig. 1	A	KM curve for low and highPDHA1 expression in breast cancer patients	605		two-side log-rank test	<0.001
Sup Fig. 1	A	KM curve for low and high PDHB expression in breast cancer patients	605		two-side log-rank test	0.6995
Sup Fig. 5	B	Correlation between SP1 and OIP5.AS1 expression in breast cancer patients	605		Pearson test	<0.001
Sup Fig. 5	B	Correlation between APC and OIP5.AS1 expression in breast cancer patients	605		Pearson test	<0.001
Sup Fig. 5	B	Correlation between XIAP and OIP5.AS1 expression in breast cancer patients	605		Pearson test	<0.001
Sup Fig. 5	B	Correlation between PTEN and OIP5.AS1 expression in breast cancer patients	605		Pearson test	<0.001
Sup Fig. 5	B	Correlation between ADAM10 and OIP5.AS1 expression in breast cancer patients	605		Pearson test	<0.001
Sup Fig. 5	B	Correlation between ATP7A and OIP5.AS1 expression in breast cancer patients	605		Pearson test	<0.001
Sup Fig. 5	B	Correlation between GSK3β and OIP5.AS1 expression in breast cancer patients	605		Pearson test	<0.001
Sup Fig. 5	B	Correlation between NFE2L2 and OIP5.AS1 expression in breast cancer patients	605		Pearson test	<0.001
Sup Fig. 5	B	Correlation between ADNP and OIP5.AS1 expression in breast cancer patients	605		Pearson test	<0.001
Sup Fig. 5	C	Correlation between SNCA and HID1.AS1 expression in breast cancer patients	605		Pearson test	<0.001
Sup Fig. 5	C	Correlation between AOC2 and HID1.AS1 expression in breast cancer patients	605		Pearson test	<0.001
Sup Fig. 5	C	Correlation between PTEN and HID1.AS1 expression in breast cancer patients	605		Pearson test	<0.001
Sup Fig. 5	C	Correlation between SOD3 and HID1.AS1 expression in breast cancer patients	605		Pearson test	<0.001
Sup Fig. 5	C	Correlation between F8 and HID1.AS1 expression in breast cancer patients	605		Pearson test	<0.001
Sup Fig. 5	C	Correlation between AQP1 and HID1.AS1 expression in breast cancer patients	605		Pearson test	<0.001
Sup Fig. 5	C	Correlation between FOXO1 and HID1.AS1 expression in breast cancer patients	605		Pearson test	<0.001
Sup Fig. 5	C	Correlation between AOC3 and HID1.AS1 expression in breast cancer patients	605		Pearson test	<0.001
Sup Fig. 5	D	Correlation between MTF1 and PINK.AS1 expression in breast cancer patients	605		Pearson test	<0.001
Sup Fig. 5	D	Correlation between MAPT and MAPT.AS1 expression in breast cancer patients	605		Pearson test	<0.001
Sup Fig. 7		GNF.2 sensitivity (IC50) between low- and high- group	605	No	Mann-Whitney test	<0.001
Sup Fig. 7		GSK269962A sensitivity (IC50) between low- and high- group	605	No	Mann-Whitney test	<0.001
Sup Fig. 7		AZD8055 sensitivity (IC50) between low- and high- group	605	No	Mann-Whitney test	<0.001
Sup Fig. 7		Rapamycin sensitivity (IC50) between low- and high- group	605	No	Mann-Whitney test	<0.001
Sup Fig. 7		Bortezomib ensitivity (IC50) between low- and high- group	605	No	Mann-Whitney test	0.0017
Sup Fig. 7		Camptothecin sensitivity (IC50) between low- and high- group	605	No	Mann-Whitney test	<0.001
Sup Fig. 7		Lenalidomide sensitivity (IC50) between low- and high- group	605	No	Mann-Whitney test	0.0086
Sup Fig. 7		SB.216763 sensitivity (IC50) between low- and high- group	605	No	Mann-Whitney test	<0.001
Sup Fig. 7		Etoposide sensitivity (IC50) between low- and high- group	605	No	Mann-Whitney test	<0.001
Sup Fig. 7		FH535 sensitivity (IC50) between low- and high- group	605	No	Mann-Whitney test	<0.001
Sup Fig. 7		FTI.277 sensitivity (IC50) between low- and high- group	605	No	Mann-Whitney test	<0.001
Sup Fig. 7		GDC.0449 sensitivity (IC50) between low- and high- group	605	No	Mann-Whitney test	<0.001
Sup Fig. 7		PD.0332991 sensitivity (IC50) between low- and high- group	605	No	Mann-Whitney test	<0.001
Sup Fig. 7		Thapsigargin sensitivity (IC50) between low- and high- group	605	No	Mann-Whitney test	0.014
Sup Fig. 7		Tipifamib sensitivity (IC50) between low- and high- group	605	No	Mann-Whitney test	<0.001
Sup Fig. 7		JNK.9L sensitivity (IC50) between low- and high- group	605	No	Mann-Whitney test	<0.001
Sup Fig. 7		JNK.Inhibitor.VIII sensitivity (IC50) between low- and high- group	605	No	Mann-Whitney test	0.0161
Sup Fig. 7		Vlnblastine sensitivity (IC50) between low- and high- group	605	No	Mann-Whitney test	<0.001
Sup Fig. 7		Parthenolide sensitivity (IC50) between low- and high- group	605	No	Mann-Whitney test	0.0143
Sup Fig. 7		Gefitinib sensitivity (IC50) between low- and high- group	605	No	Mann-Whitney test	<0.001
Sup Fig. 7		Mitomycin.C sensitivity (IC50) between low- and high- group	605	No	Mann-Whitney test	<0.001
Sup Fig. 7		MS.275 sensitivity (IC50) between low- and high- group	605	No	Mann-Whitney test	0.0072
Sup Fig. 7		X17.AAG sensitivity (IC50) between low- and high- group	605	No	Mann-Whitney test	0.0381
Sup Fig. 7		NSC.87877 sensitivity (IC50) between low- and high- group	605	No	Mann-Whitney test	<0.001
Table 1		Age between breast cancer patients with low and high rish score	36;36		Pearson Chi-square Test	0.0728
Table 1		T stage between breast cancer patients with low and high rish score	36;36		Pearson Chi-square Test	0.0221
Table 1		N stage between breast cancer patients with low and high rish score	36;36		Pearson Chi-square Test	0.0059
Table 1		M between breast cancer patients with low and high rish score	36;36		Fisher’s Exact Test	0.0104
Table 1		AJCC between breast cancer patients with low and high rish score	36;36		Pearson Chi-square Test	<0.001
Table 1		Grading between breast cancer patients with low and high rish score	36;36		Pearson Chi-square Test	0.0058
Table 1		Ki67 (%) between breast cancer patients with low and high rish score	36;36	No	Mann-Whitney test	<0.001
Table 1		ER (+) between breast cancer patients with low and high rish score	36;36	No	Mann-Whitney test	0.0166
Table 1		PR (%) between breast cancer patients with low and high rish score	36;36	No	Mann-Whitney test	0.0246
Table 1		Pathological type between breast cancer patients with low and high rish score	36;36		Pearson Chi-square Test	0.0155
Table 1		HER2 expression between breast cancer patients with low and high rish score	36;36		Fisher’s Exact Test	0.0383
Table 1		Cancer embolus between breast cancer patients with low and high rish score	36;36		Pearson Chi-square Test	<0.001
Table 1		Perineural invasion between breast cancer patients with low and high rish score	36;36		Pearson Chi-square Test	<0.001
